# Supplementary material for: 4-(Diphenyl­amino)benzaldehyde
Source: Acta Crystallogr Sect E Struct Rep Online. 2008 Dec 17;65(Pt 1):o149. doi: 10.1107/S1600536808042311 (PMC2968063; doi:10.1107/S1600536808042311)
Supplement: Supplementary file 2 [file e-65-0o149-Isup2.hkl]

# 
# h,k,l, Fc-squared, Fo-squared, sigma(Fo-squared) and status flag 
# 
data_I
_shelx_title ' t in P2(1)/c' 
_shelx_refln_list_code          4 
_shelx_F_calc_maximum      189.35 
_exptl_crystal_F_000       576.00 
_reflns_d_resolution_high  0.8107 
 
loop_ 
 _symmetry_equiv_pos_as_xyz 
 'x, y, z' 
 '-x, y+1/2, -z+1/2' 
 '-x, -y, -z' 
 'x, -y-1/2, z-1/2' 
 
_cell_length_a    12.1188 
_cell_length_b    11.4342 
_cell_length_c    10.9560 
_cell_angle_alpha  90.000 
_cell_angle_beta  102.082 
_cell_angle_gamma  90.000 
 
_shelx_F_squared_multiplier     1.000 
 
loop_ 
 _refln_index_h 
 _refln_index_k 
 _refln_index_l 
 _refln_F_squared_calc 
 _refln_F_squared_meas 
 _refln_F_squared_sigma 
 _refln_observed_status 
   1   0   0      582.23      511.80     48.98 o 
   2   0   0      494.63      461.98     18.63 o 
   3   0   0      113.91      114.72     10.11 o 
   4   0   0       10.84       23.42      5.87 o 
   5   0   0     1167.88     1080.89     43.36 o 
   6   0   0      161.03      166.73     11.82 o 
   7   0   0      220.09      222.31     14.41 o 
   8   0   0        3.73        3.27      4.82 o 
   9   0   0       20.99       12.06      9.12 o 
  10   0   0        0.65        0.33      7.82 o 
  11   0   0       28.47       29.00     13.69 o 
  12   0   0      107.33      121.23     25.42 o 
  13   0   0        9.16        0.00     14.34 o 
  14   0   0        9.26        0.00     17.92 o 
   1   1   0     3489.26     3249.00    120.40 o 
   2   1   0        4.71        7.17      1.08 o 
   3   1   0     1448.85     1388.79     33.33 o 
   4   1   0      124.58      118.19      8.17 o 
   5   1   0        6.35        1.74      2.63 o 
   6   1   0     1174.28     1234.35     41.27 o 
   7   1   0       59.26       53.71      6.35 o 
   8   1   0       29.40       30.70      4.20 o 
   9   1   0       97.87      102.62     12.65 o 
  10   1   0       39.00       51.82     10.53 o 
  11   1   0        6.23       14.16     12.38 o 
  12   1   0       12.04       25.17     10.73 o 
  13   1   0        2.60        0.00      9.90 o 
  14   1   0        2.26        1.35     11.96 o 
   0   2   0        5.57        4.76      1.45 o 
   1   2   0     5142.78     5314.84    111.89 o 
   2   2   0     5142.37     5253.78    102.67 o 
   3   2   0     2264.84     2143.59     43.14 o 
   4   2   0     1779.67     1755.87     33.74 o 
   5   2   0      398.87      353.40      9.97 o 
   6   2   0        1.11        0.00      2.07 o 
   7   2   0      779.27      811.49     20.60 o 
   8   2   0      141.36      136.63      8.22 o 
   9   2   0        6.21        2.63      4.84 o 
  10   2   0       20.95       28.30      8.87 o 
  11   2   0        8.02        0.00      7.70 o 
  12   2   0       36.54       31.85     11.82 o 
  13   2   0        0.00        3.40     10.48 o 
  14   2   0        4.84       10.64     16.45 o 
   1   3   0      102.52       92.69      5.73 o 
   2   3   0      288.78      285.44      8.77 o 
   3   3   0       18.95       18.42      1.93 o 
   4   3   0        4.31        4.07      1.66 o 
   5   3   0       97.47      114.91      5.28 o 
   6   3   0      186.48      196.13      7.25 o 
   7   3   0       19.82       23.84      3.89 o 
   8   3   0       46.51       43.23      4.46 o 
   9   3   0      196.72      223.95     13.69 o 
  10   3   0       95.43       84.85     23.14 o 
  11   3   0        6.77       10.28      8.95 o 
  12   3   0       73.38       76.45     14.74 o 
  13   3   0       11.63        1.02     10.94 o 
  14   3   0        0.11       16.26     13.26 o 
   0   4   0       21.97       23.70      3.16 o 
   1   4   0       35.04       43.58      3.25 o 
   2   4   0      258.01      238.31     11.58 o 
   3   4   0      371.70      377.59      9.88 o 
   4   4   0      439.45      486.51     11.45 o 
   5   4   0      153.48      174.46      6.35 o 
   6   4   0       28.93       26.93      3.64 o 
   7   4   0      228.35      227.87      8.81 o 
   8   4   0      172.56      170.61     14.68 o 
   9   4   0      218.60      210.61     12.87 o 
  10   4   0        8.74       26.29     10.11 o 
  11   4   0        3.29       12.05      9.39 o 
  12   4   0        2.49        0.00     14.99 o 
  13   4   0       12.45       25.18     15.48 o 
  14   4   0        0.35       12.20     13.02 o 
   1   5   0      474.19      519.49     12.08 o 
   2   5   0     1116.13     1132.44     23.37 o 
   3   5   0      122.81      117.76      6.02 o 
   4   5   0      216.52      215.06      7.80 o 
   5   5   0        3.98        5.69      2.33 o 
   6   5   0       52.77       61.57      4.45 o 
   7   5   0       63.59       70.22      5.01 o 
   8   5   0       26.27       23.71      6.25 o 
   9   5   0       16.42       12.21      5.74 o 
  10   5   0       46.15       57.63     15.64 o 
  11   5   0       25.10       42.52     12.38 o 
  12   5   0        1.73       13.48     12.08 o 
  13   5   0        7.67       13.35     13.13 o 
   0   6   0      695.84      765.37     24.41 o 
   1   6   0        2.98       10.76      2.43 o 
   2   6   0       67.78       78.39      5.00 o 
   3   6   0      173.13      195.77      7.29 o 
   4   6   0        1.30        2.70      2.27 o 
   5   6   0       46.49       44.80      4.71 o 
   6   6   0        7.91        9.45      3.17 o 
   7   6   0        0.31        0.00      3.05 o 
   8   6   0       60.25       59.09      6.56 o 
   9   6   0      102.70       98.36      9.91 o 
  10   6   0       29.84       11.34     14.99 o 
  11   6   0        0.28        0.00      9.93 o 
  12   6   0        0.13        3.61     11.87 o 
  13   6   0        0.77        8.19     13.87 o 
   1   7   0      358.89      385.35     11.60 o 
   2   7   0        1.91        2.94      2.36 o 
   3   7   0       33.79       32.30      3.61 o 
   4   7   0       62.06       72.34      9.42 o 
   5   7   0      754.33      703.28     18.29 o 
   6   7   0       53.61       57.70      6.04 o 
   7   7   0      167.97      166.74      8.18 o 
   8   7   0       12.90       10.36      5.95 o 
   9   7   0       27.82       33.57      7.37 o 
  10   7   0       63.34       75.31     14.96 o 
  11   7   0        0.09       13.39     12.54 o 
  12   7   0        0.34        9.49     14.83 o 
   0   8   0       66.07       67.27      7.12 o 
   1   8   0       12.89       18.42      3.41 o 
   2   8   0       73.57       84.98      6.71 o 
   3   8   0       82.04       74.46      5.46 o 
   4   8   0      225.51      204.33      8.63 o 
   5   8   0        0.59        7.46      3.25 o 
   6   8   0       64.32       50.01      5.47 o 
   7   8   0      155.74      146.76      8.11 o 
   8   8   0       13.12       15.82      6.21 o 
   9   8   0       25.29        9.64      8.01 o 
  10   8   0       15.33       23.46     19.55 o 
  11   8   0       38.11       38.45     22.81 o 
  12   8   0        0.52        1.63     18.57 o 
   1   9   0       31.00       29.68      5.06 o 
   2   9   0       81.89       83.04      7.18 o 
   3   9   0      659.46      625.65     26.49 o 
   4   9   0        4.75        5.95      4.07 o 
   5   9   0      126.27      104.09     10.41 o 
   6   9   0       23.78       18.92      6.44 o 
   7   9   0       56.54       52.64      6.93 o 
   8   9   0        3.94        4.34      7.52 o 
   9   9   0        0.61       12.70     10.46 o 
   0  10   0      508.05      469.61     25.66 o 
   1  10   0       93.62       77.35      7.94 o 
   2  10   0      118.51      114.79     10.63 o 
   3  10   0        6.55        2.27      4.63 o 
   4  10   0       38.84       36.64      6.18 o 
   5  10   0      113.92       95.66     11.34 o 
   6  10   0        0.00        4.51      5.15 o 
   7  10   0        1.25        3.47      5.58 o 
   8  10   0        1.85        0.00      8.65 o 
   9  10   0        0.04        9.84     13.15 o 
   1  11   0      176.40      176.13     14.70 o 
   2  11   0        2.73       12.99      5.19 o 
   3  11   0        0.16        3.45      5.38 o 
   4  11   0       28.76       31.28      6.48 o 
   5  11   0       66.00       66.33      8.31 o 
   6  11   0        5.14        0.00      5.80 o 
   7  11   0        0.32        0.72      8.29 o 
   8  11   0        0.43        7.58      8.71 o 
   9  11   0        0.46       17.92     11.52 o 
   0  12   0       47.17       53.94     20.01 o 
   1  12   0        0.02        4.37      5.92 o 
   2  12   0       70.68       74.76     12.51 o 
   3  12   0        3.30       11.13      5.75 o 
   4  12   0        1.73        0.53      5.67 o 
   5  12   0        0.76        6.41      6.59 o 
   6  12   0        7.54        6.72      6.79 o 
   7  12   0        7.73       28.19     11.29 o 
   1  13   0       14.60        8.34      7.62 o 
   2  13   0        2.10        6.88      6.71 o 
   3  13   0        0.69        0.00      6.10 o 
   4  13   0        3.67        0.00      7.53 o 
   5  13   0       19.98       12.49      8.00 o 
   0  14   0       20.73       23.19     15.42 o 
   1  14   0        1.18        1.30      9.76 o 
 -14   1   1       39.99       41.79     15.82 o 
 -13   1   1        0.50        0.00     21.50 o 
 -12   1   1        0.55        0.00      9.12 o 
 -11   1   1       71.62       57.02     11.46 o 
 -10   1   1       69.71       61.84     11.00 o 
  -9   1   1      117.19      128.73     12.09 o 
  -8   1   1       19.08       11.15      3.58 o 
  -7   1   1       73.76       92.36      6.16 o 
  -6   1   1      393.87      424.26     13.11 o 
  -5   1   1        7.17        5.80      2.17 o 
  -4   1   1      253.90      228.95      7.56 o 
  -3   1   1     6858.07     6933.51    160.59 o 
  -2   1   1      328.92      260.61      7.28 o 
  -1   1   1      746.20      720.84     14.01 o 
   0   1   1      273.64      239.21      6.61 o 
   1   1   1      820.02      724.68     13.99 o 
   2   1   1     3925.45     3812.34     80.15 o 
   3   1   1      285.67      233.55      6.15 o 
   4   1   1      851.41      818.61     20.59 o 
   5   1   1       20.80       25.16      2.71 o 
   6   1   1      412.17      403.81     12.06 o 
   7   1   1       52.71       56.26      5.52 o 
   8   1   1      116.62      119.20     16.79 o 
   9   1   1        4.12        6.12      6.03 o 
  10   1   1       18.55        8.22     14.83 o 
  11   1   1        5.77        0.00      8.38 o 
  12   1   1      117.69      124.38     17.44 o 
  13   1   1       11.75        7.66     12.21 o 
  14   1   1       12.88        9.32     13.01 o 
 -14   2   1        0.27       13.27     12.65 o 
 -13   2   1       38.35       28.47     13.13 o 
 -12   2   1      141.03      144.11     18.63 o 
 -11   2   1        4.71       17.18      8.58 o 
 -10   2   1       15.32        7.05     20.20 o 
  -9   2   1      133.95      126.86      8.30 o 
  -8   2   1      971.44      942.31     25.95 o 
  -7   2   1      118.00      132.50      6.71 o 
  -6   2   1        4.09        2.64      2.16 o 
  -5   2   1       82.75      102.08      4.96 o 
  -4   2   1      265.32      253.98      8.34 o 
  -3   2   1     6072.32     6150.67    130.54 o 
  -2   2   1      676.66      633.06     12.97 o 
  -1   2   1      747.57      730.73     15.50 o 
   0   2   1      551.43      457.08     14.88 o 
   1   2   1      161.81      167.46      4.59 o 
   2   2   1     1784.13     1611.01     30.56 o 
   3   2   1      100.58       98.21      3.72 o 
   4   2   1       34.64       40.53      2.71 o 
   5   2   1      985.70      975.46     21.20 o 
   6   2   1        4.89        2.93      2.27 o 
   7   2   1      156.68      187.25      7.54 o 
   8   2   1       16.56       17.28      9.53 o 
   9   2   1        3.37        0.00      5.43 o 
  10   2   1      179.81      170.75     19.39 o 
  11   2   1       79.69       92.68     15.48 o 
  12   2   1      105.36      101.03     18.09 o 
  13   2   1        6.48        0.00     10.59 o 
  14   2   1       11.08        9.73     13.39 o 
 -14   3   1        6.65        7.01     14.39 o 
 -13   3   1        5.36        0.00      9.10 o 
 -12   3   1       43.32       50.92     12.90 o 
 -11   3   1       49.44       53.90     37.96 o 
 -10   3   1       14.54       27.00      8.07 o 
  -9   3   1       47.54       57.44      6.56 o 
  -8   3   1       26.70       41.17      5.20 o 
  -7   3   1       56.92       76.47      5.29 o 
  -6   3   1       33.46       35.88      4.71 o 
  -5   3   1      849.40      838.80     17.90 o 
  -4   3   1      149.57      145.91      5.20 o 
  -3   3   1        1.18        2.44      2.05 o 
  -2   3   1     1827.69     1819.66     34.84 o 
  -1   3   1     1838.13     1876.39     35.69 o 
   0   3   1     1565.46     1530.20     29.38 o 
   1   3   1      559.31      530.34     13.17 o 
   2   3   1       32.76       32.04      3.18 o 
   3   3   1        0.90        2.47      1.46 o 
   4   3   1        0.17        1.06      1.51 o 
   5   3   1       68.47       74.03      4.06 o 
   6   3   1     1071.30     1073.89     23.78 o 
   7   3   1       86.35       94.10      5.58 o 
   8   3   1      106.14      119.88     11.68 o 
   9   3   1       59.00       76.49      9.27 o 
  10   3   1       53.54       64.44     12.48 o 
  11   3   1       83.56       81.48     14.63 o 
  12   3   1       40.11       44.40     12.45 o 
  13   3   1        1.10        7.00     11.13 o 
  14   3   1        3.27        7.22     15.15 o 
 -14   4   1        1.29       10.49     13.77 o 
 -13   4   1       12.19       21.25     12.56 o 
 -12   4   1        6.96        0.00      8.75 o 
 -11   4   1        0.75        0.00      8.06 o 
 -10   4   1      203.22      214.07     16.74 o 
  -9   4   1       13.02       23.32      6.75 o 
  -8   4   1       11.67        7.95      4.10 o 
  -7   4   1      100.96      112.53      6.18 o 
  -6   4   1        8.35        8.69      2.67 o 
  -5   4   1      747.21      770.70     17.11 o 
  -4   4   1      122.09      117.68      9.24 o 
  -3   4   1       89.98       98.06      7.16 o 
  -2   4   1       18.93       17.52      3.48 o 
  -1   4   1       44.90       41.66      2.68 o 
   0   4   1      177.00      164.50      8.32 o 
   1   4   1      665.58      648.87     18.51 o 
   2   4   1       13.04       16.16      2.32 o 
   3   4   1     1541.92     1514.39     30.03 o 
   4   4   1      592.37      567.34     21.76 o 
   5   4   1      474.71      462.26     13.62 o 
   6   4   1       95.69      108.40      5.77 o 
   7   4   1        0.60        2.19      3.13 o 
   8   4   1      113.94      123.29     10.61 o 
   9   4   1       46.27       38.72     13.04 o 
  10   4   1        8.52       14.81      9.44 o 
  11   4   1       20.77       32.85     11.66 o 
  12   4   1       24.28       12.66     15.15 o 
  13   4   1        1.04        0.00     11.50 o 
 -13   5   1        0.38       14.28     12.04 o 
 -12   5   1        0.09        0.00      9.97 o 
 -11   5   1        2.12        0.00      9.29 o 
 -10   5   1       75.38       85.12     14.06 o 
  -9   5   1       33.43       27.90      7.52 o 
  -8   5   1       23.60       22.79      4.12 o 
  -7   5   1        9.46       11.50      3.06 o 
  -6   5   1       33.84       41.80      3.88 o 
  -5   5   1      217.54      227.77      7.91 o 
  -4   5   1       18.58       13.48      3.40 o 
  -3   5   1      221.26      233.02      7.91 o 
  -2   5   1      173.09      174.07      6.09 o 
  -1   5   1       13.16       11.20      1.94 o 
   0   5   1      793.31      811.30     17.38 o 
   1   5   1       29.06       27.25      2.71 o 
   2   5   1      118.94      122.80      6.03 o 
   3   5   1        0.32        1.69      1.95 o 
   4   5   1       67.10       64.63      4.09 o 
   5   5   1      122.96      132.33      8.06 o 
   6   5   1        0.07        3.07      2.45 o 
   7   5   1        3.07        7.11      3.55 o 
   8   5   1      123.37      137.24     10.47 o 
   9   5   1      130.73      140.01     13.21 o 
  10   5   1        6.27        1.04     10.10 o 
  11   5   1       32.97       47.11     13.77 o 
  12   5   1        0.05       24.98     12.90 o 
  13   5   1       14.37       14.95     12.65 o 
 -13   6   1        3.45       19.12     14.83 o 
 -12   6   1        5.69        0.00     13.36 o 
 -11   6   1        0.21        9.17     11.17 o 
 -10   6   1        6.50       15.14      8.05 o 
  -9   6   1       10.33       10.38      6.00 o 
  -8   6   1       12.26       14.38      3.90 o 
  -7   6   1        0.16        0.00      2.89 o 
  -6   6   1        1.24        2.97      2.74 o 
  -5   6   1       40.66       41.89      3.94 o 
  -4   6   1      154.57      160.86      6.75 o 
  -3   6   1      193.82      211.96      7.50 o 
  -2   6   1        0.00        2.80      2.05 o 
  -1   6   1       38.93       50.26      3.58 o 
   0   6   1      147.14      163.20      6.43 o 
   1   6   1      982.47     1011.19     21.67 o 
   2   6   1     1271.99     1286.89     36.99 o 
   3   6   1        9.67       10.82      2.56 o 
   4   6   1       12.60       10.13      2.70 o 
   5   6   1       24.64       30.65      3.62 o 
   6   6   1       22.24       27.98      3.63 o 
   7   6   1       11.38       20.69      6.22 o 
   8   6   1      117.92      112.94     10.19 o 
   9   6   1       44.65       39.86      8.74 o 
  10   6   1       41.90       19.93     10.39 o 
  11   6   1        0.15        0.00      9.64 o 
  12   6   1        0.07        0.00     11.46 o 
 -12   7   1        2.68        0.00     16.94 o 
 -11   7   1        3.41       15.64     18.57 o 
 -10   7   1       67.26       75.22     12.29 o 
  -9   7   1        9.17        4.41      6.60 o 
  -8   7   1        2.88        2.61      3.78 o 
  -7   7   1      348.68      320.08     11.36 o 
  -6   7   1       24.58       32.19      4.18 o 
  -5   7   1       56.30       53.60      5.94 o 
  -4   7   1      160.80      169.83      9.96 o 
  -3   7   1       30.14       37.02      4.39 o 
  -2   7   1        6.75       10.48      2.90 o 
  -1   7   1      233.90      254.91      9.18 o 
   0   7   1        6.81        6.34      2.50 o 
   1   7   1        0.24        2.86      2.36 o 
   2   7   1      180.97      194.65      7.71 o 
   3   7   1      174.14      211.60      9.54 o 
   4   7   1        1.31        0.00      2.68 o 
   5   7   1       95.68      100.79      6.14 o 
   6   7   1       67.54       71.87      8.41 o 
   7   7   1      338.05      328.53     19.51 o 
   8   7   1      179.92      196.48     11.20 o 
   9   7   1        4.84        3.90      7.27 o 
  10   7   1        0.24        1.04      8.98 o 
  11   7   1       14.58        4.78     17.76 o 
  12   7   1        0.05        2.81     13.36 o 
 -12   8   1        8.81        9.78     19.55 o 
 -11   8   1       48.02       81.14     27.37 o 
 -10   8   1        1.46        0.00     11.51 o 
  -9   8   1       24.92       20.92      8.24 o 
  -8   8   1       20.39       22.17      5.39 o 
  -7   8   1      135.52      124.56      8.38 o 
  -6   8   1      277.00      237.42     16.07 o 
  -5   8   1        4.79        4.06      3.44 o 
  -4   8   1      295.37      266.67     11.05 o 
  -3   8   1       11.16       14.48      3.75 o 
  -2   8   1        2.98        1.84      3.03 o 
  -1   8   1      149.38      150.89      8.12 o 
   0   8   1        6.91        4.64      2.98 o 
   1   8   1       45.05       48.77      4.76 o 
   2   8   1       39.29       38.47      4.81 o 
   3   8   1      146.70      123.77      7.36 o 
   4   8   1        4.77        5.83      3.21 o 
   5   8   1      187.79      187.52      9.40 o 
   6   8   1        8.18        8.98      3.89 o 
   7   8   1        0.36        0.00      4.34 o 
   8   8   1        0.55        2.72      5.33 o 
   9   8   1      128.30      120.95     15.01 o 
  10   8   1        7.53        6.27     12.06 o 
  11   8   1        9.09       45.33     16.08 o 
 -11   9   1       11.00        0.00     18.25 o 
 -10   9   1        9.38       17.94     14.03 o 
  -9   9   1        0.89       13.22      8.47 o 
  -8   9   1        9.00       12.41      5.40 o 
  -7   9   1        5.98        5.39      4.97 o 
  -6   9   1        8.20        3.73      4.12 o 
  -5   9   1        8.71       13.99      4.39 o 
  -4   9   1       30.76       36.90      6.87 o 
  -3   9   1      707.82      673.07     18.81 o 
  -2   9   1      285.57      266.78     11.40 o 
  -1   9   1       41.25       49.10      5.35 o 
   0   9   1        5.22       12.85      4.06 o 
   1   9   1      194.68      197.82     10.69 o 
   2   9   1       94.12       87.64      7.48 o 
   3   9   1      186.11      164.31      9.87 o 
   4   9   1       22.55       20.15      6.42 o 
   5   9   1       15.13       20.69      5.44 o 
   6   9   1       20.50       18.03      6.53 o 
   7   9   1       54.69       65.66      9.86 o 
   8   9   1        0.13        4.74      7.08 o 
   9   9   1       29.57       32.10     12.52 o 
 -10  10   1       37.12       60.86     17.93 o 
  -9  10   1        0.05        0.00     10.95 o 
  -8  10   1        9.68       29.23     11.20 o 
  -7  10   1        1.21        5.58      5.84 o 
  -6  10   1        8.34        1.73      5.07 o 
  -5  10   1      137.51      143.11     10.21 o 
  -4  10   1       50.52       65.05     10.81 o 
  -3  10   1        4.94        6.58      4.69 o 
  -2  10   1      197.81      202.25     12.56 o 
  -1  10   1       10.53       14.27      5.07 o 
   0  10   1      124.56      125.59      9.31 o 
   1  10   1      124.77      116.87      9.33 o 
   2  10   1        4.10        3.93      4.30 o 
   3  10   1        3.83        6.95      4.71 o 
   4  10   1        1.84        2.34      4.50 o 
   5  10   1       30.74       23.48      7.53 o 
   6  10   1       18.78       19.49      6.14 o 
   7  10   1       39.93       37.51      9.28 o 
   8  10   1        1.53       10.19      8.79 o 
   9  10   1        1.17        0.00     12.90 o 
  -9  11   1        0.08        3.05     10.94 o 
  -8  11   1        7.83       15.72     10.96 o 
  -7  11   1        4.69       13.17      6.45 o 
  -6  11   1        0.25        3.58      5.77 o 
  -5  11   1       61.09       51.29      7.73 o 
  -4  11   1        0.29        0.00      5.16 o 
  -3  11   1       67.54       72.40      7.85 o 
  -2  11   1       71.90       67.53      8.53 o 
  -1  11   1       49.27       50.99      7.09 o 
   0  11   1      692.13      655.85     22.45 o 
   1  11   1       36.72       39.11      6.92 o 
   2  11   1       40.84       48.98      9.47 o 
   3  11   1       23.88       26.27      5.93 o 
   4  11   1       34.25       41.72      6.62 o 
   5  11   1       83.80       93.28     11.04 o 
   6  11   1       12.82       11.90      6.85 o 
   7  11   1        6.27        8.99      9.22 o 
   8  11   1        4.89       18.06      9.91 o 
  -7  12   1       17.17        4.18      7.06 o 
  -6  12   1        3.25        0.00      6.42 o 
  -5  12   1        0.53        0.00      5.86 o 
  -4  12   1       73.71       85.48     10.82 o 
  -3  12   1       32.08       36.33      7.47 o 
  -2  12   1        4.39       14.97      6.35 o 
  -1  12   1        7.73        6.52      6.05 o 
   0  12   1        0.80        1.60      5.67 o 
   1  12   1       11.20        9.74      6.02 o 
   2  12   1        6.91        0.00      6.27 o 
   3  12   1        6.73        6.18      6.10 o 
   4  12   1        0.00        1.16      6.41 o 
   5  12   1       17.19       10.95      6.71 o 
   6  12   1       12.14        0.46      8.79 o 
   7  12   1        2.43        0.00      8.85 o 
  -5  13   1        3.70        0.00      6.98 o 
  -4  13   1        0.96        0.00      6.05 o 
  -3  13   1       40.44       37.09      8.13 o 
  -2  13   1        1.21        9.67      7.13 o 
  -1  13   1        0.07        0.00      6.49 o 
   0  13   1        0.12        0.00      6.79 o 
   1  13   1        1.86        3.79      7.00 o 
   2  13   1       41.58       48.04      8.46 o 
   3  13   1        0.34        3.12      6.52 o 
   4  13   1        6.82        9.64      7.07 o 
   5  13   1        0.18        6.77      7.56 o 
  -1  14   1       13.65       38.89     10.49 o 
   0  14   1        2.39        0.00      9.48 o 
   1  14   1       17.74       17.42     10.06 o 
 -14   0   2       14.99        0.00     19.55 o 
 -13   0   2        5.96       19.88     15.97 o 
 -12   0   2        0.23        5.54     12.38 o 
 -11   0   2       31.91       52.79     16.94 o 
 -10   0   2       23.87       46.07     21.67 o 
  -9   0   2      207.95      188.40     16.89 o 
  -8   0   2       18.27       13.44      6.33 o 
  -7   0   2        1.96        4.05      4.31 o 
  -6   0   2        4.89       13.41      4.77 o 
  -5   0   2      187.46      166.60     25.44 o 
  -4   0   2      137.80      146.36     15.32 o 
  -3   0   2     2546.82     2257.95     85.46 o 
  -2   0   2    35852.56    40908.64   2080.20 o 
  -1   0   2       80.60      135.65     11.74 o 
   1   0   2     8054.48     8825.77    320.31 o 
   2   0   2     2960.73     2863.75     85.60 o 
   3   0   2       38.66       31.94      7.17 o 
   4   0   2     2408.48     2205.74    120.49 o 
   5   0   2      846.39      828.22     51.64 o 
   6   0   2     2191.39     2366.90    132.22 o 
   7   0   2       19.79       25.74     10.10 o 
   8   0   2        1.66       11.73      9.45 o 
   9   0   2        8.49       21.83     11.40 o 
  10   0   2        0.09        7.82     10.43 o 
  11   0   2        0.52        0.00     11.08 o 
  12   0   2      198.41      225.23     33.25 o 
  13   0   2       53.66       85.05     20.86 o 
 -14   1   2        0.65        0.00     11.36 o 
 -13   1   2        0.71        0.00      8.75 o 
 -12   1   2       16.32       17.26      9.21 o 
 -11   1   2      119.99       89.48     14.14 o 
 -10   1   2      129.76      139.89     11.10 o 
  -9   1   2       63.19       63.39      7.25 o 
  -8   1   2        4.59        3.83      3.90 o 
  -7   1   2      218.76      216.89      9.09 o 
  -6   1   2        0.17        0.12      2.01 o 
  -5   1   2      203.37      185.96      7.22 o 
  -4   1   2      856.56      766.13     19.85 o 
  -3   1   2     3352.07     3290.65     70.62 o 
  -2   1   2     8330.93     8354.95    176.17 o 
  -1   1   2     4077.00     4088.36     80.42 o 
   0   1   2     5248.44     5148.83    118.78 o 
   1   1   2     4127.66     4144.98     95.77 o 
   2   1   2       81.43      106.31      3.99 o 
   3   1   2      274.89      234.40      8.09 o 
   4   1   2     2263.00     2152.39     57.51 o 
   5   1   2       17.21       18.68      3.59 o 
   6   1   2       10.07        3.52      3.68 o 
   7   1   2       13.01       14.34      5.76 o 
   8   1   2       76.03       93.68     24.44 o 
   9   1   2       12.02        8.01      6.42 o 
  10   1   2       46.82       42.81     11.03 o 
  11   1   2       60.17       78.82     25.58 o 
  12   1   2        7.24        9.90     10.48 o 
  13   1   2        2.04        5.76     11.32 o 
 -14   2   2        0.10        0.00     32.58 o 
 -13   2   2        1.97        9.12     15.64 o 
 -12   2   2        0.01        0.00      8.44 o 
 -11   2   2       85.89       94.95     14.85 o 
 -10   2   2      303.93      345.86     14.99 o 
  -9   2   2      113.49      124.65      8.63 o 
  -8   2   2      135.40      142.56      8.59 o 
  -7   2   2       53.71       53.54      4.43 o 
  -6   2   2      650.27      618.42     16.12 o 
  -5   2   2     1169.26     1149.87     29.33 o 
  -4   2   2      982.08      927.50     22.04 o 
  -3   2   2     9364.35     9730.54    190.18 o 
  -2   2   2     1752.59     1726.13     33.01 o 
  -1   2   2     5021.55     5210.60     95.76 o 
   0   2   2     4955.32     4949.16     90.94 o 
   1   2   2      639.16      568.00     11.87 o 
   2   2   2     1458.94     1420.91     29.14 o 
   3   2   2        1.54        2.18      1.40 o 
   4   2   2      215.51      201.57     11.33 o 
   5   2   2      189.39      215.15      6.59 o 
   6   2   2      166.82      181.96      8.72 o 
   7   2   2      105.37      114.65     12.32 o 
   8   2   2       97.75      100.47     20.21 o 
   9   2   2      135.16      121.41     12.17 o 
  10   2   2       64.18       69.96     14.19 o 
  11   2   2       26.40       41.86     11.82 o 
  12   2   2        6.72       18.42     11.26 o 
  13   2   2        4.27        2.06     11.49 o 
 -14   3   2        1.67        0.00     12.68 o 
 -13   3   2        6.71        6.62     11.40 o 
 -12   3   2        9.74        0.00      7.98 o 
 -11   3   2       30.82       20.69      9.84 o 
 -10   3   2        4.16        1.63      4.75 o 
  -9   3   2       64.67       90.45      8.82 o 
  -8   3   2       36.68       45.90      6.39 o 
  -7   3   2      115.04      131.77      6.26 o 
  -6   3   2      596.93      569.30     14.27 o 
  -5   3   2      212.79      218.95      9.25 o 
  -4   3   2      922.38      898.82     18.83 o 
  -3   3   2      260.69      262.76      6.98 o 
  -2   3   2        1.16        2.96      1.85 o 
  -1   3   2      292.38      306.60     10.17 o 
   0   3   2      262.47      262.36     11.00 o 
   1   3   2      477.59      485.82     10.74 o 
   2   3   2      911.04      841.55     17.32 o 
   3   3   2      602.50      580.35     12.69 o 
   4   3   2       30.77       39.91      2.91 o 
   5   3   2      136.51      147.40      5.63 o 
   6   3   2        1.13        0.81      2.44 o 
   7   3   2      168.36      154.31      8.38 o 
   8   3   2       34.09       26.91      6.43 o 
   9   3   2       72.33       65.62      9.22 o 
  10   3   2       52.06       58.65      9.71 o 
  11   3   2        4.98       10.48      9.10 o 
  12   3   2       15.22       21.14     11.36 o 
  13   3   2        0.02        0.00     10.57 o 
 -14   4   2        0.00        5.84     14.16 o 
 -13   4   2        4.99        2.53     18.25 o 
 -12   4   2        6.37       16.05     12.54 o 
 -11   4   2       98.98       84.93     11.60 o 
 -10   4   2       74.12       85.07     14.28 o 
  -9   4   2       65.82       78.82      7.46 o 
  -8   4   2       69.12       76.74      6.22 o 
  -7   4   2        2.64        4.85      2.79 o 
  -6   4   2      391.58      413.40     11.53 o 
  -5   4   2      115.13      132.91      6.55 o 
  -4   4   2     1612.01     1591.03     31.84 o 
  -3   4   2      571.04      561.02     12.78 o 
  -2   4   2      242.99      242.72      6.65 o 
  -1   4   2     2242.22     2235.20     46.06 o 
   0   4   2       37.12       41.38      3.29 o 
   1   4   2        6.03        6.09      1.66 o 
   2   4   2      995.38     1020.06     22.39 o 
   3   4   2      331.23      355.78     10.61 o 
   4   4   2        0.71        2.24      1.91 o 
   5   4   2       74.37       85.95      5.03 o 
   6   4   2       56.86       65.50      4.39 o 
   7   4   2       52.85       58.85      8.39 o 
   8   4   2      129.59      137.65     12.27 o 
   9   4   2       41.90       38.45      8.08 o 
  10   4   2        4.60        1.59      6.43 o 
  11   4   2        7.70        7.10     18.08 o 
  12   4   2       12.36        0.00     11.23 o 
  13   4   2        9.82        9.13     12.11 o 
 -13   5   2       35.49       25.74     13.44 o 
 -12   5   2       23.08        7.00     10.06 o 
 -11   5   2        2.55        2.81      7.57 o 
 -10   5   2       39.26       28.81      8.51 o 
  -9   5   2      109.02      109.73      8.84 o 
  -8   5   2        0.13        4.74      3.78 o 
  -7   5   2        2.11        4.12      2.94 o 
  -6   5   2        3.71        9.15      2.68 o 
  -5   5   2       67.03       84.89      5.00 o 
  -4   5   2        7.19        5.93      3.25 o 
  -3   5   2      153.25      155.06      5.99 o 
  -2   5   2       18.36       16.58      2.63 o 
  -1   5   2     1457.61     1447.38     31.41 o 
   0   5   2     1010.82     1039.59     23.48 o 
   1   5   2      267.09      292.77      9.33 o 
   2   5   2     2409.06     2546.50     52.49 o 
   3   5   2       71.78       71.33      4.52 o 
   4   5   2       10.48       10.60      2.52 o 
   5   5   2        2.65        1.80      2.40 o 
   6   5   2       12.01       12.85      3.74 o 
   7   5   2       62.40       65.13      7.04 o 
   8   5   2      100.03      102.72     11.35 o 
   9   5   2        0.01        0.00      6.38 o 
  10   5   2       17.13        2.03      8.58 o 
  11   5   2        3.20        0.95      9.55 o 
  12   5   2        4.99        5.13     10.71 o 
  13   5   2        0.33        0.00     13.07 o 
 -13   6   2        0.88       17.59     15.64 o 
 -12   6   2        8.19        2.40     11.82 o 
 -11   6   2        1.50       27.77      9.43 o 
 -10   6   2        3.62        0.00      7.57 o 
  -9   6   2       34.29       36.83      6.63 o 
  -8   6   2       10.84       20.10      4.83 o 
  -7   6   2        1.77        1.99      3.16 o 
  -6   6   2       39.72       37.29      7.87 o 
  -5   6   2        0.88        0.00      2.46 o 
  -4   6   2      210.68      217.65     10.49 o 
  -3   6   2      108.54      121.59      8.37 o 
  -2   6   2       16.15       18.88      2.57 o 
  -1   6   2        1.92        4.76      2.81 o 
   0   6   2      108.17       97.07      4.71 o 
   1   6   2       65.71       91.63      4.87 o 
   2   6   2       38.00       37.09      3.41 o 
   3   6   2      194.13      225.76      8.05 o 
   4   6   2        0.30        0.00      2.44 o 
   5   6   2      190.11      195.28      8.33 o 
   6   6   2      327.75      281.10     19.61 o 
   7   6   2      304.99      288.54     23.02 o 
   8   6   2       95.69      106.75     11.77 o 
   9   6   2       33.87       51.87      9.93 o 
  10   6   2        4.36        0.00      7.66 o 
  11   6   2       22.15       33.99     13.00 o 
  12   6   2        1.34       12.04     13.80 o 
 -12   7   2        4.06        0.00     16.62 o 
 -11   7   2        0.00       18.90     13.59 o 
 -10   7   2       30.08       26.49     16.78 o 
  -9   7   2       10.74       17.17      6.94 o 
  -8   7   2       34.29       37.60      6.39 o 
  -7   7   2       34.48       37.59      5.02 o 
  -6   7   2      198.98      229.31     10.27 o 
  -5   7   2      474.25      457.27     16.71 o 
  -4   7   2      130.18      136.26      7.56 o 
  -3   7   2       46.67       41.75      4.48 o 
  -2   7   2       19.77       24.22      3.69 o 
  -1   7   2      279.20      320.09     11.15 o 
   0   7   2       91.62       82.03      5.63 o 
   1   7   2      314.71      320.38     12.71 o 
   2   7   2      169.94      162.53      8.55 o 
   3   7   2      133.99      127.06      6.42 o 
   4   7   2        0.93        0.00      2.63 o 
   5   7   2        4.86        8.93      3.24 o 
   6   7   2        6.84       12.31      4.33 o 
   7   7   2      288.37      246.03     13.28 o 
   8   7   2       12.34        7.96      6.99 o 
   9   7   2      148.86      178.41     16.43 o 
  10   7   2        6.14       15.88      9.19 o 
  11   7   2        7.51        0.85     11.39 o 
  12   7   2        0.43        8.76     14.47 o 
 -12   8   2        9.76       37.15     19.55 o 
 -11   8   2        1.72       17.18     19.39 o 
 -10   8   2        0.04        0.00     12.29 o 
  -9   8   2       22.13       13.69      7.58 o 
  -8   8   2       88.83       97.72      9.81 o 
  -7   8   2        0.31        5.55      4.28 o 
  -6   8   2       62.86       59.80      6.30 o 
  -5   8   2      212.21      220.82     10.47 o 
  -4   8   2       56.94       45.23      8.96 o 
  -3   8   2       18.93       18.10      3.89 o 
  -2   8   2        9.41       12.69      3.57 o 
  -1   8   2        2.27        4.28      3.19 o 
   0   8   2       62.40       70.22      5.80 o 
   1   8   2       43.67       48.81      4.94 o 
   2   8   2       17.39       12.27      3.47 o 
   3   8   2       13.38       10.34      3.70 o 
   4   8   2        9.82        7.83      3.77 o 
   5   8   2       65.02       70.45      6.54 o 
   6   8   2       99.52       92.10      8.56 o 
   7   8   2       19.74       20.04      6.30 o 
   8   8   2       64.12       62.35      8.65 o 
   9   8   2       13.28       15.79     10.90 o 
  10   8   2        5.01        0.00     13.36 o 
  11   8   2        0.94        8.80     17.92 o 
 -11   9   2        4.42        0.00     14.17 o 
 -10   9   2        9.83        8.40     13.70 o 
  -9   9   2        7.43        9.06      7.86 o 
  -8   9   2       21.25       20.13      6.70 o 
  -7   9   2        6.30       12.80      5.04 o 
  -6   9   2      151.84      146.61     10.38 o 
  -5   9   2      713.74      651.99     22.55 o 
  -4   9   2       52.64       58.01      6.11 o 
  -3   9   2      536.86      509.10     19.07 o 
  -2   9   2      235.25      208.77     10.48 o 
  -1   9   2       15.53        9.61      3.95 o 
   0   9   2      289.98      281.49     11.88 o 
   1   9   2       29.31       38.90      5.06 o 
   2   9   2        2.79        3.40      3.59 o 
   3   9   2        0.06        0.00      3.95 o 
   4   9   2       21.83       17.86      4.61 o 
   5   9   2       77.93       87.57      7.28 o 
   6   9   2        4.17        0.00      6.38 o 
   7   9   2       57.20       68.60      9.24 o 
   8   9   2        9.02       10.41      7.29 o 
   9   9   2        0.12        0.65     19.22 o 
 -10  10   2        0.24        0.00     14.10 o 
  -9  10   2        1.92        7.32     15.09 o 
  -8  10   2        0.24        6.07      6.54 o 
  -7  10   2        0.25        3.18      5.27 o 
  -6  10   2        7.42        0.00      4.99 o 
  -5  10   2        9.58        7.81      4.95 o 
  -4  10   2       22.30       22.78      4.90 o 
  -3  10   2       31.66       34.39      6.03 o 
  -2  10   2      239.31      228.89     12.90 o 
  -1  10   2       38.27       39.02      6.81 o 
   0  10   2      205.17      200.44     13.92 o 
   1  10   2       12.24        4.98      4.80 o 
   2  10   2        0.62        0.72      4.25 o 
   3  10   2      144.42      137.80     15.11 o 
   4  10   2       67.30       60.54      7.29 o 
   5  10   2       49.83       55.03      7.20 o 
   6  10   2        5.39       16.35      8.00 o 
   7  10   2       17.24       19.19     13.07 o 
   8  10   2        0.24        0.00      9.41 o 
   9  10   2        1.16        0.00     12.60 o 
  -9  11   2        3.56       34.79     15.62 o 
  -8  11   2        0.25        0.00      6.94 o 
  -7  11   2       14.80       19.31      6.94 o 
  -6  11   2       10.06        3.74      6.18 o 
  -5  11   2        0.27        0.21      5.43 o 
  -4  11   2       27.73       24.03      6.68 o 
  -3  11   2       32.69       28.02      6.73 o 
  -2  11   2        0.05        1.88      5.00 o 
  -1  11   2       63.66       62.94      7.68 o 
   0  11   2       82.82       92.74      9.21 o 
   1  11   2       42.75       51.05      6.98 o 
   2  11   2       36.71       31.57      6.09 o 
   3  11   2        0.02        0.00      6.48 o 
   4  11   2       70.82       78.43      8.47 o 
   5  11   2        8.80       13.84      6.46 o 
   6  11   2       10.35       15.91      8.44 o 
   7  11   2        0.92        0.00      8.54 o 
   8  11   2        0.36        1.08      9.99 o 
  -7  12   2        0.12        0.00      7.75 o 
  -6  12   2        2.66        3.20      6.35 o 
  -5  12   2        1.44        4.67      6.05 o 
  -4  12   2       53.65       56.12      8.17 o 
  -3  12   2       25.32       28.22      7.39 o 
  -2  12   2        0.30        6.06      6.41 o 
  -1  12   2       30.21       33.95      7.18 o 
   0  12   2       11.28        8.34      6.09 o 
   1  12   2        0.15        0.00      5.34 o 
   2  12   2        0.14        0.44      5.79 o 
   3  12   2        1.82        2.60      5.92 o 
   4  12   2       49.81       24.52     10.21 o 
   5  12   2       12.92       16.33     11.24 o 
   6  12   2       10.64        6.17      8.52 o 
  -5  13   2        0.19        0.00      7.28 o 
  -4  13   2        4.78        2.34      7.01 o 
  -3  13   2       17.91       28.44      9.26 o 
  -2  13   2       28.91       29.26      9.48 o 
  -1  13   2        2.60        4.13      7.12 o 
   0  13   2        2.55        0.00      6.69 o 
   1  13   2        2.82        7.89      6.86 o 
   2  13   2       22.51       13.23      7.21 o 
   3  13   2        4.93        7.00      6.91 o 
   4  13   2       22.31       24.25      7.91 o 
 -14   1   3        0.54        0.00     10.56 o 
 -13   1   3        7.90       17.64     11.74 o 
 -12   1   3       32.19       22.23     17.92 o 
 -11   1   3      157.54      161.56     12.75 o 
 -10   1   3       39.45       33.09      6.71 o 
  -9   1   3      276.58      251.84     14.08 o 
  -8   1   3       26.63       28.98      7.00 o 
  -7   1   3       35.48       36.02      5.32 o 
  -6   1   3       66.29       66.82      9.13 o 
  -5   1   3        1.28        2.49      1.87 o 
  -4   1   3      108.64      110.06      5.95 o 
  -3   1   3      234.25      180.31      7.00 o 
  -2   1   3     3598.92     3488.57     82.38 o 
  -1   1   3     1744.23     1555.06    106.71 o 
   0   1   3     4648.65     4576.86    106.46 o 
   1   1   3     4783.31     4749.91    122.79 o 
   2   1   3      380.16      373.82     10.54 o 
   3   1   3      188.07      173.41      7.16 o 
   4   1   3      893.50      892.18     25.39 o 
   5   1   3       11.24       17.31      3.03 o 
   6   1   3      137.43      165.62     21.51 o 
   7   1   3       66.56       66.69     10.07 o 
   8   1   3       54.16       48.76     22.97 o 
   9   1   3       41.30       49.17     18.90 o 
  10   1   3       85.39       76.25     13.67 o 
  11   1   3        0.00        6.83      8.64 o 
  12   1   3       31.65       25.86     10.48 o 
  13   1   3       16.86        0.00      9.93 o 
 -14   2   3        0.13        0.00     13.50 o 
 -13   2   3       18.36       26.70     12.19 o 
 -12   2   3       41.92       46.60     12.21 o 
 -11   2   3        7.31        0.00      5.16 o 
 -10   2   3      190.58      180.96     13.70 o 
  -9   2   3        7.82        4.68      5.27 o 
  -8   2   3       88.40       91.18      7.28 o 
  -7   2   3       84.81       56.21     14.75 o 
  -6   2   3      155.94      136.18      9.52 o 
  -5   2   3     2341.76     2193.69     45.26 o 
  -4   2   3      330.51      299.46      8.27 o 
  -3   2   3        0.74        0.00      2.05 o 
  -2   2   3     4519.09     4587.02     91.07 o 
  -1   2   3       83.54       90.27      4.62 o 
   0   2   3       55.15       58.46      4.03 o 
   1   2   3     2250.11     2348.10     51.37 o 
   2   2   3      792.79      690.15     18.12 o 
   3   2   3       89.20       95.53      4.65 o 
   4   2   3      213.01      199.12     10.97 o 
   5   2   3      127.49      122.81      6.67 o 
   6   2   3        9.88       14.63      6.08 o 
   7   2   3       71.02       71.95     10.34 o 
   8   2   3        5.99        5.33      7.82 o 
   9   2   3      106.88      133.51     15.72 o 
  10   2   3      224.28      259.64     27.93 o 
  11   2   3        5.72       13.37      8.44 o 
  12   2   3       35.16       24.28     14.83 o 
  13   2   3        0.02        2.69     15.64 o 
 -14   3   3        5.73        2.89     10.67 o 
 -13   3   3        6.71        4.90     10.99 o 
 -12   3   3        0.36        0.00      7.98 o 
 -11   3   3       22.23       25.72      8.13 o 
 -10   3   3       84.17       99.33     10.96 o 
  -9   3   3       16.47       13.79      4.64 o 
  -8   3   3        0.26        4.88      3.94 o 
  -7   3   3      670.33      699.01     23.18 o 
  -6   3   3      282.63      239.69      8.19 o 
  -5   3   3        8.10        3.30      1.98 o 
  -4   3   3      154.18      144.79      5.73 o 
  -3   3   3      586.34      587.68     14.01 o 
  -2   3   3     1634.17     1447.98     28.67 o 
  -1   3   3       85.03       87.14      4.12 o 
   0   3   3      483.91      466.31     10.74 o 
   1   3   3      311.65      313.36      9.41 o 
   2   3   3      103.87      108.36      4.88 o 
   3   3   3      695.38      651.07     15.07 o 
   4   3   3       49.27       51.79      3.29 o 
   5   3   3      374.91      384.59     10.03 o 
   6   3   3        1.69        5.06      3.02 o 
   7   3   3        3.04        0.00      4.30 o 
   8   3   3      209.70      172.07     16.94 o 
   9   3   3      107.52      119.84     17.95 o 
  10   3   3        4.68        0.00     12.48 o 
  11   3   3       52.13       49.17     11.02 o 
  12   3   3        0.89        5.28      9.78 o 
  13   3   3       21.50       27.13     15.07 o 
 -14   4   3        5.68       30.07     15.16 o 
 -13   4   3        1.88        9.96     11.40 o 
 -12   4   3        1.58        0.00     13.52 o 
 -11   4   3       14.00       16.56      7.82 o 
 -10   4   3        1.30        5.72      5.06 o 
  -9   4   3        2.78        5.95      4.54 o 
  -8   4   3       13.22       18.76      4.69 o 
  -7   4   3       56.48       55.89      8.78 o 
  -6   4   3       74.27       73.33      4.90 o 
  -5   4   3       22.96       27.90      3.19 o 
  -4   4   3      487.35      508.08     12.35 o 
  -3   4   3       54.08       50.11      3.28 o 
  -2   4   3        0.57        0.92      1.89 o 
  -1   4   3      356.67      387.46     11.53 o 
   0   4   3      137.68      139.63      7.57 o 
   1   4   3        9.26        3.78      1.75 o 
   2   4   3      578.38      574.72     13.17 o 
   3   4   3        0.81        2.07      1.84 o 
   4   4   3      233.04      243.15      7.80 o 
   5   4   3        7.19       10.68      2.53 o 
   6   4   3       50.09       65.25      5.86 o 
   7   4   3      244.72      227.32     15.47 o 
   8   4   3      248.26      228.98     19.59 o 
   9   4   3       27.33       16.36      7.20 o 
  10   4   3        0.14        1.88      7.42 o 
  11   4   3       24.19       33.10     19.06 o 
  12   4   3       19.08       55.53     15.35 o 
 -13   5   3        4.96       13.90     12.67 o 
 -12   5   3        4.06        9.36      9.68 o 
 -11   5   3        3.48        8.00      8.79 o 
 -10   5   3       11.54       13.75      6.04 o 
  -9   5   3       27.75       27.46      5.77 o 
  -8   5   3       19.38       24.12      5.08 o 
  -7   5   3        8.27        7.33      3.75 o 
  -6   5   3        2.69        3.32      2.71 o 
  -5   5   3       17.12       20.00      3.18 o 
  -4   5   3       77.38       80.18      5.11 o 
  -3   5   3      240.95      210.17      8.47 o 
  -2   5   3      274.48      271.95     10.28 o 
  -1   5   3        0.93        1.04      2.23 o 
   0   5   3      362.55      375.08     10.78 o 
   1   5   3       65.26       73.39      4.12 o 
   2   5   3       19.47       18.53      2.60 o 
   3   5   3        3.20        3.01      2.15 o 
   4   5   3        0.43        1.88      2.24 o 
   5   5   3       66.83       69.93      4.85 o 
   6   5   3       50.00       53.42      5.68 o 
   7   5   3      115.12      105.19     17.11 o 
   8   5   3       12.95        3.93      6.22 o 
   9   5   3        0.17        4.18      8.92 o 
  10   5   3       14.48       20.09      8.92 o 
  11   5   3       27.77       29.05     12.54 o 
  12   5   3        1.62       19.86     13.15 o 
 -13   6   3       24.43       28.67     20.20 o 
 -12   6   3        1.25       16.03     13.62 o 
 -11   6   3        2.37       24.59     13.23 o 
 -10   6   3       44.74       47.69      9.16 o 
  -9   6   3       83.36      101.46     11.81 o 
  -8   6   3        2.20        2.27      4.79 o 
  -7   6   3        2.33        6.12      4.25 o 
  -6   6   3       10.42       15.58      3.74 o 
  -5   6   3       31.40       38.16      4.49 o 
  -4   6   3       19.75       16.87      3.28 o 
  -3   6   3      107.79      100.40      6.24 o 
  -2   6   3        6.11        9.00      2.67 o 
  -1   6   3      151.38      154.94      7.47 o 
   0   6   3      374.74      427.63     12.37 o 
   1   6   3       43.46       37.41      3.95 o 
   2   6   3       49.35       63.62      4.35 o 
   3   6   3      122.80      131.62      6.20 o 
   4   6   3       52.68       56.90      4.46 o 
   5   6   3       35.07       36.41      4.37 o 
   6   6   3      615.82      579.28     19.10 o 
   7   6   3      225.81      261.26     17.75 o 
   8   6   3       13.27        7.27      6.57 o 
   9   6   3       52.93       71.00     24.89 o 
  10   6   3       12.48       15.76      9.63 o 
  11   6   3        8.38        0.00     10.82 o 
  12   6   3        0.23        0.00     12.47 o 
 -12   7   3       10.43       15.12     14.15 o 
 -11   7   3        6.29        6.82     12.52 o 
 -10   7   3        5.73        9.00      7.48 o 
  -9   7   3      118.04      115.69     11.54 o 
  -8   7   3       16.44       10.13      7.72 o 
  -7   7   3       51.88       57.81      5.84 o 
  -6   7   3      223.86      227.37     11.82 o 
  -5   7   3        3.00        1.34      5.00 o 
  -4   7   3        1.40        3.25      3.07 o 
  -3   7   3        2.48        4.55      3.19 o 
  -2   7   3       81.73       67.12      5.38 o 
  -1   7   3      316.75      319.88     11.81 o 
   0   7   3        0.72        0.64      2.72 o 
   1   7   3      215.72      212.95     11.34 o 
   2   7   3       19.38       20.49      3.75 o 
   3   7   3       21.39       25.64      4.03 o 
   4   7   3       59.46       55.07      7.03 o 
   5   7   3       38.66       30.83      5.47 o 
   6   7   3       75.30       74.97      7.70 o 
   7   7   3       68.72       62.97      8.77 o 
   8   7   3        0.67        0.63      8.50 o 
   9   7   3       73.07       42.55     22.65 o 
  10   7   3        1.10        0.00     11.18 o 
  11   7   3        4.70       15.31     19.22 o 
 -12   8   3        0.06       15.69     20.04 o 
 -11   8   3        0.04        0.00     18.57 o 
 -10   8   3        1.71        7.32      8.05 o 
  -9   8   3        3.82        7.48      7.22 o 
  -8   8   3       90.57       83.98     14.28 o 
  -7   8   3       13.11       12.49      5.20 o 
  -6   8   3      570.54      602.68     18.99 o 
  -5   8   3       45.65       56.36      5.99 o 
  -4   8   3      131.37      126.40      8.01 o 
  -3   8   3       84.63       94.51      9.79 o 
  -2   8   3      115.74      119.91      7.61 o 
  -1   8   3        8.84       13.42      4.26 o 
   0   8   3      251.27      256.80     10.90 o 
   1   8   3       94.39       97.40      6.86 o 
   2   8   3        3.02        0.74      3.77 o 
   3   8   3       42.47       42.10      5.31 o 
   4   8   3       10.57        1.78      3.69 o 
   5   8   3       32.37       46.27      6.70 o 
   6   8   3       11.00       15.70      5.62 o 
   7   8   3      197.90      180.76     14.40 o 
   8   8   3       19.24       25.66     11.64 o 
   9   8   3       13.69       12.60     11.63 o 
  10   8   3       25.78       25.09     20.20 o 
 -11   9   3        4.92       24.83     20.36 o 
 -10   9   3        0.32        1.34     23.30 o 
  -9   9   3        5.56        9.58      8.11 o 
  -8   9   3        1.44        5.22      5.98 o 
  -7   9   3       22.49       36.39      6.89 o 
  -6   9   3       60.17       58.19      6.79 o 
  -5   9   3      237.82      236.58     12.44 o 
  -4   9   3       43.64       33.21      5.65 o 
  -3   9   3      122.28      115.67      8.36 o 
  -2   9   3        1.17        0.00      3.61 o 
  -1   9   3       12.32        2.44      3.89 o 
   0   9   3      114.05      120.15      7.87 o 
   1   9   3        5.63        4.51      3.64 o 
   2   9   3        2.71        1.06      3.71 o 
   3   9   3        4.56        1.28      3.67 o 
   4   9   3        0.47        0.88      4.12 o 
   5   9   3      137.14      163.23     11.95 o 
   6   9   3       48.46       36.04      7.38 o 
   7   9   3       30.24       28.04      7.88 o 
   8   9   3        0.02        0.00      9.15 o 
   9   9   3       27.65       20.16     28.67 o 
  10   9   3        8.99        0.00     14.66 o 
 -10  10   3       10.03       24.04     15.19 o 
  -9  10   3        0.36        3.35      8.95 o 
  -8  10   3        3.84        0.00      6.63 o 
  -7  10   3        0.19        0.00      5.88 o 
  -6  10   3       37.63       31.10      6.42 o 
  -5  10   3       15.97       16.89      5.19 o 
  -4  10   3       79.39       82.63      7.77 o 
  -3  10   3       30.13       33.68      5.75 o 
  -2  10   3        6.69        8.43      4.57 o 
  -1  10   3       38.23       40.43      5.83 o 
   0  10   3      189.67      200.46     11.46 o 
   1  10   3       50.31       46.47      7.36 o 
   2  10   3       83.45       79.00      7.63 o 
   3  10   3       11.97       16.74      5.16 o 
   4  10   3       76.80       83.09      7.53 o 
   5  10   3        0.89        1.81      7.16 o 
   6  10   3        2.34        0.00      6.81 o 
   7  10   3        5.54        7.03      8.91 o 
   8  10   3        0.19       13.24     14.00 o 
   9  10   3       17.17        4.89     27.37 o 
  -9  11   3        8.46        6.29      9.79 o 
  -8  11   3        0.36        0.61      7.85 o 
  -7  11   3        2.26       11.98      7.84 o 
  -6  11   3        0.02        1.28      6.12 o 
  -5  11   3        7.70       14.08      5.91 o 
  -4  11   3       20.66       16.27      6.09 o 
  -3  11   3      107.18       94.85      9.26 o 
  -2  11   3      215.51      218.68     14.77 o 
  -1  11   3        4.29        9.93      5.33 o 
   0  11   3        5.18        9.69      5.56 o 
   1  11   3        0.01        4.88      5.17 o 
   2  11   3       23.77       20.56      6.40 o 
   3  11   3        7.90        5.77      5.36 o 
   4  11   3        1.67        0.00      5.67 o 
   5  11   3        3.71        7.92      8.70 o 
   6  11   3       48.17       53.14     10.99 o 
   7  11   3       47.46       52.33     11.84 o 
  -7  12   3        0.25        2.78      7.70 o 
  -6  12   3        3.39        3.76      7.06 o 
  -5  12   3        2.86        0.00      6.46 o 
  -4  12   3        0.01        0.00      6.64 o 
  -3  12   3       66.22       80.62     10.90 o 
  -2  12   3       25.04       42.02      8.17 o 
  -1  12   3        0.39        7.93      7.03 o 
   0  12   3       78.70       89.32      9.68 o 
   1  12   3       17.41       17.11      6.90 o 
   2  12   3        1.82        7.56      6.22 o 
   3  12   3        0.01       11.28      6.62 o 
   4  12   3        6.69       22.76      8.01 o 
   5  12   3       13.79       20.38      8.88 o 
   6  12   3       48.15       70.80     13.90 o 
  -5  13   3        0.93       15.53      8.10 o 
  -4  13   3       16.66       18.28      8.45 o 
  -3  13   3        7.53       14.79      8.93 o 
  -2  13   3        1.74        1.16      7.27 o 
  -1  13   3        0.93       11.99      8.04 o 
   0  13   3       15.99       17.75      6.59 o 
   1  13   3        0.31       10.23      7.17 o 
   2  13   3        1.13        9.30      9.20 o 
   3  13   3        0.06        0.00      7.19 o 
 -14   0   4        4.34       21.50     19.55 o 
 -13   0   4      135.45      185.77     32.92 o 
 -12   0   4      175.35      162.60     19.82 o 
 -11   0   4      183.08      180.66     23.47 o 
 -10   0   4      187.93      216.64     22.00 o 
  -9   0   4      462.95      398.68     26.51 o 
  -8   0   4        2.69        0.00      5.64 o 
  -7   0   4        0.00        0.88      5.17 o 
  -6   0   4        5.46       12.83      5.61 o 
  -5   0   4        0.48        0.33      4.15 o 
  -4   0   4        0.01        0.00      2.12 o 
   0   0   4       21.30       29.33      7.49 o 
   1   0   4      189.12      198.78     17.77 o 
   2   0   4     3975.48     4034.41    121.50 o 
   4   0   4       73.00       60.62     11.41 o 
   5   0   4       44.26       45.62     11.73 o 
   6   0   4       84.18       74.96     15.32 o 
   7   0   4       14.18        3.58      8.15 o 
   8   0   4      114.50      141.45     23.14 o 
   9   0   4        0.51        0.00     10.75 o 
  10   0   4      145.41      163.61     28.03 o 
  11   0   4        0.75        0.00     11.40 o 
  12   0   4        2.19        0.00     12.71 o 
  13   0   4        0.54       14.66     15.64 o 
 -14   1   4       10.43        8.30     13.47 o 
 -13   1   4        6.18       17.56     11.58 o 
 -12   1   4        2.67        5.15      6.99 o 
 -11   1   4       38.54       43.83     15.00 o 
 -10   1   4        0.23        0.16      5.19 o 
  -9   1   4        0.30        3.65      4.61 o 
  -8   1   4        0.10        3.55      3.60 o 
  -7   1   4       33.70       41.54      6.17 o 
  -6   1   4       36.26       62.27     16.90 o 
  -5   1   4     1519.95     1322.28     34.16 o 
  -4   1   4       94.71       74.58      4.82 o 
  -3   1   4      600.36      587.36     16.89 o 
  -2   1   4       46.58       40.06      4.23 o 
  -1   1   4      518.67      451.13     17.51 o 
   0   1   4     1831.81     1750.60     42.94 o 
   1   1   4      293.95      263.26      9.57 o 
   2   1   4      115.19      140.74      5.96 o 
   3   1   4      152.21      173.99      6.43 o 
   4   1   4      642.01      660.13     20.05 o 
   5   1   4       52.22       52.97      8.44 o 
   6   1   4        1.23        0.00      4.77 o 
   7   1   4       13.24       16.15      7.19 o 
   8   1   4       10.96        5.41      7.46 o 
   9   1   4       71.64       53.23     11.85 o 
  10   1   4       41.39       39.28     11.17 o 
  11   1   4        1.44        9.32     10.47 o 
  12   1   4        0.46        0.00      9.10 o 
 -14   2   4        9.36        0.00     13.93 o 
 -13   2   4        4.84        0.00     10.65 o 
 -12   2   4       86.58       80.74     12.36 o 
 -11   2   4        6.07       12.40      5.48 o 
 -10   2   4        0.45        0.00      4.50 o 
  -9   2   4       70.27       38.27      9.20 o 
  -8   2   4        1.45        5.50      6.52 o 
  -7   2   4       82.07       76.80      8.59 o 
  -6   2   4      499.95      463.57     16.21 o 
  -5   2   4     3362.54     3346.72     73.99 o 
  -4   2   4      761.61      867.84     21.81 o 
  -3   2   4        2.56        0.09      1.87 o 
  -2   2   4      272.59      257.73     10.21 o 
  -1   2   4      249.84      214.83      9.38 o 
   0   2   4        5.49        4.81      2.02 o 
   1   2   4     1041.87      972.95     25.23 o 
   2   2   4       65.53       67.65      4.58 o 
   3   2   4      661.96      630.25     17.15 o 
   4   2   4      510.17      551.12     17.71 o 
   5   2   4       25.42       27.67      4.02 o 
   6   2   4       85.47      102.42     26.89 o 
   7   2   4      265.95      264.52     20.39 o 
   8   2   4       11.24        9.14      7.91 o 
   9   2   4      168.85      125.24     21.02 o 
  10   2   4        0.02       15.46      9.56 o 
  11   2   4        1.40        6.10      8.25 o 
  12   2   4        0.76       10.36     11.46 o 
 -14   3   4        0.24        0.00     12.82 o 
 -13   3   4        1.32        0.00     10.70 o 
 -12   3   4        0.67        0.00      7.79 o 
 -11   3   4        0.06        2.57      5.44 o 
 -10   3   4        4.06        0.00      4.82 o 
  -9   3   4      115.37       79.49     15.00 o 
  -8   3   4       26.58       18.04      4.60 o 
  -7   3   4        1.21        2.69      4.15 o 
  -6   3   4      730.53      684.98     17.03 o 
  -5   3   4      350.75      344.01     10.19 o 
  -4   3   4      218.58      239.48      8.01 o 
  -3   3   4     1268.82     1184.80     26.25 o 
  -2   3   4        2.24        1.81      1.73 o 
  -1   3   4        0.06        3.41      1.80 o 
   0   3   4      100.49      117.66      5.20 o 
   1   3   4     1358.99     1378.90     31.98 o 
   2   3   4      772.45      746.93     18.75 o 
   3   3   4      830.70      712.50     18.18 o 
   4   3   4       36.29       43.11      3.82 o 
   5   3   4       72.60       72.85      5.64 o 
   6   3   4        5.32        0.00      5.97 o 
   7   3   4      407.02      347.58     20.15 o 
   8   3   4       60.22       47.84      8.76 o 
   9   3   4        0.76        1.70      6.39 o 
  10   3   4        5.65        0.00      6.95 o 
  11   3   4        3.07        6.15      8.64 o 
  12   3   4       21.68       21.31     12.28 o 
 -14   4   4        0.21        0.00     12.98 o 
 -13   4   4        1.64        0.00     10.60 o 
 -12   4   4       11.02       21.89      9.38 o 
 -11   4   4        8.52       13.96      6.07 o 
 -10   4   4        8.59       12.09      5.44 o 
  -9   4   4       39.65       23.92      6.67 o 
  -8   4   4       81.64       92.73     11.20 o 
  -7   4   4       21.51       25.51      4.11 o 
  -6   4   4      317.37      291.85      9.83 o 
  -5   4   4       78.19       68.44      4.66 o 
  -4   4   4       88.40       82.58      4.88 o 
  -3   4   4     2793.70     2720.21     56.34 o 
  -2   4   4      126.89      117.99      5.07 o 
  -1   4   4       11.23        3.70      3.05 o 
   0   4   4       79.49       80.07      4.15 o 
   1   4   4       23.40       35.62      3.07 o 
   2   4   4      172.55      178.92      6.51 o 
   3   4   4       46.90       50.51      4.60 o 
   4   4   4      179.06      190.71      7.29 o 
   5   4   4        1.77        6.42      5.76 o 
   6   4   4      166.37      152.32     18.15 o 
   7   4   4        0.57        1.97      5.51 o 
   8   4   4        4.67        4.42      6.39 o 
   9   4   4        3.87        0.00      6.24 o 
  10   4   4        6.31        4.06      7.28 o 
  11   4   4        4.40        2.91      8.97 o 
  12   4   4        7.67        0.00     21.83 o 
 -13   5   4        1.70       33.56     17.27 o 
 -12   5   4        6.20       11.94     12.62 o 
 -11   5   4       53.43       54.03      8.48 o 
 -10   5   4       27.86       30.62      6.80 o 
  -9   5   4      101.12       93.63     11.92 o 
  -8   5   4       71.26       70.20      9.01 o 
  -7   5   4       19.96       25.72      4.30 o 
  -6   5   4      139.73      146.37      7.23 o 
  -5   5   4      116.98      148.32      7.55 o 
  -4   5   4       10.15       11.63      2.79 o 
  -3   5   4        2.41        3.80      2.09 o 
  -2   5   4        4.59        7.06      2.62 o 
  -1   5   4      431.78      424.25     12.18 o 
   0   5   4     1607.32     1490.37     47.65 o 
   1   5   4       22.06       21.02      3.13 o 
   2   5   4       96.93      101.24      5.17 o 
   3   5   4      280.58      283.86      8.83 o 
   4   5   4       41.17       49.19      4.33 o 
   5   5   4      186.09      179.57      9.66 o 
   6   5   4       20.48       19.39      6.56 o 
   7   5   4      157.12      145.55     13.25 o 
   8   5   4      143.12      108.32     12.49 o 
   9   5   4       86.57       80.41     11.53 o 
  10   5   4        0.08        0.00      7.86 o 
  11   5   4        0.52        6.92     10.58 o 
  12   5   4        5.84        4.75     13.97 o 
 -13   6   4        0.27       13.03     19.22 o 
 -12   6   4        2.17        3.58     13.82 o 
 -11   6   4       13.37        9.55      7.85 o 
 -10   6   4        0.62        0.00      7.01 o 
  -9   6   4       85.38       57.23     15.01 o 
  -8   6   4       61.25       69.92      8.85 o 
  -7   6   4        1.58        0.00      4.03 o 
  -6   6   4       55.04       69.92      6.07 o 
  -5   6   4      109.60      108.39      6.84 o 
  -4   6   4        3.69        2.98      2.93 o 
  -3   6   4      113.43      107.30      6.70 o 
  -2   6   4       34.80       38.50      6.28 o 
  -1   6   4       43.63       44.25      4.48 o 
   0   6   4       22.02       17.75      5.22 o 
   1   6   4       35.29       33.16      3.98 o 
   2   6   4       14.67       11.37      3.22 o 
   3   6   4       82.24       92.36      6.15 o 
   4   6   4       99.36       96.91      5.83 o 
   5   6   4       53.60       72.44      7.00 o 
   6   6   4      459.42      471.66     17.54 o 
   7   6   4       38.05       39.25      8.83 o 
   8   6   4       99.18       79.58     11.59 o 
   9   6   4        6.08        4.95      8.34 o 
  10   6   4        3.81       15.53     10.30 o 
  11   6   4        1.55        0.00     10.44 o 
 -12   7   4        3.42        9.04     14.23 o 
 -11   7   4        0.16        0.00      7.67 o 
 -10   7   4       27.00       21.96      8.32 o 
  -9   7   4       15.94       13.60      7.67 o 
  -8   7   4      255.15      262.07     17.17 o 
  -7   7   4       11.30       10.23      5.52 o 
  -6   7   4        0.41        5.52      3.81 o 
  -5   7   4       57.89       57.78      5.62 o 
  -4   7   4      276.48      264.02     11.13 o 
  -3   7   4        0.07        2.08      3.41 o 
  -2   7   4       68.30       78.29      6.01 o 
  -1   7   4      173.65      163.41      8.58 o 
   0   7   4       53.91       54.10      5.16 o 
   1   7   4      103.49      112.49      6.92 o 
   2   7   4       42.28       40.96      4.71 o 
   3   7   4       16.29       17.00      3.89 o 
   4   7   4        2.18        0.00      3.49 o 
   5   7   4       71.79       75.52      8.17 o 
   6   7   4      126.63      144.41     11.71 o 
   7   7   4      104.72      100.22     37.48 o 
   8   7   4        0.07        0.00      9.28 o 
   9   7   4        0.11        8.04     11.55 o 
  10   7   4        4.67        0.00     11.11 o 
  11   7   4        1.33       13.53     15.86 o 
 -12   8   4        2.35        3.84     41.87 o 
 -11   8   4        2.07        0.79     17.27 o 
 -10   8   4        1.07        8.10      8.09 o 
  -9   8   4        7.03        1.49      7.45 o 
  -8   8   4        2.88        0.00      6.86 o 
  -7   8   4       24.52       15.80      6.03 o 
  -6   8   4       62.73       60.82      6.42 o 
  -5   8   4      120.39      126.66     10.04 o 
  -4   8   4       21.58       33.68      5.47 o 
  -3   8   4        0.73        2.88      3.52 o 
  -2   8   4      722.36      687.79     19.15 o 
  -1   8   4       65.30       72.19      6.14 o 
   0   8   4        3.21        1.45      3.36 o 
   1   8   4       10.57        9.13      4.43 o 
   2   8   4        0.02        0.00      4.17 o 
   3   8   4        0.10        3.01      3.70 o 
   4   8   4       13.92        4.80      4.98 o 
   5   8   4       35.39       21.26      7.98 o 
   6   8   4       75.34       74.41      9.67 o 
   7   8   4        2.74       12.20     10.80 o 
   8   8   4        0.18        0.00     10.25 o 
   9   8   4        9.90       19.87     12.52 o 
  10   8   4        1.97        0.00     13.82 o 
 -11   9   4       11.50       18.41     14.79 o 
 -10   9   4       31.31        4.26      8.93 o 
  -9   9   4        1.87        8.01      8.41 o 
  -8   9   4        0.67        0.00      7.68 o 
  -7   9   4       42.68       52.25      7.47 o 
  -6   9   4       28.12       29.09      5.92 o 
  -5   9   4      227.10      214.33     11.62 o 
  -4   9   4      389.65      383.64     15.32 o 
  -3   9   4       32.16       33.53      7.09 o 
  -2   9   4       27.68       31.53      6.45 o 
  -1   9   4       68.42       61.82      6.55 o 
   0   9   4       62.04       68.09      6.61 o 
   1   9   4        9.24       11.67      4.41 o 
   2   9   4       45.21       47.14      6.06 o 
   3   9   4        3.20        7.18      4.90 o 
   4   9   4      148.34      146.26     11.37 o 
   5   9   4        1.35        0.00      5.56 o 
   6   9   4        6.92        6.90      6.53 o 
   7   9   4       26.40       17.37     12.19 o 
   8   9   4        3.26       12.00     13.96 o 
   9   9   4        1.63        0.00     12.71 o 
 -10  10   4        1.46        0.00     16.88 o 
  -9  10   4        3.46       19.76     11.66 o 
  -8  10   4        0.13        0.00      8.28 o 
  -7  10   4       11.23       13.09      6.78 o 
  -6  10   4       41.06       37.01      6.96 o 
  -5  10   4        0.15        0.00      4.91 o 
  -4  10   4       23.73       25.55      7.08 o 
  -3  10   4        5.48        0.06      4.68 o 
  -2  10   4       72.09       83.69      9.02 o 
  -1  10   4        6.88        3.01      4.45 o 
   0  10   4        9.33        7.50      4.47 o 
   1  10   4      130.75      115.49     11.91 o 
   2  10   4       51.32       57.59      6.99 o 
   3  10   4       70.69       81.36      7.68 o 
   4  10   4       14.25       11.41      6.78 o 
   5  10   4        2.11        6.38      6.90 o 
   6  10   4       19.21       35.86      8.63 o 
   7  10   4        7.42        0.00     14.17 o 
   8  10   4        7.88       21.47     15.59 o 
  -8  11   4       18.19       21.92      8.99 o 
  -7  11   4       19.10       23.09      7.74 o 
  -6  11   4       17.70       22.49      7.34 o 
  -5  11   4       20.52       24.51      7.03 o 
  -4  11   4        0.93        0.00      5.31 o 
  -3  11   4       28.21       39.40      6.70 o 
  -2  11   4       10.41       22.48      5.95 o 
  -1  11   4        5.82        6.18      5.36 o 
   0  11   4        7.39        7.64      5.25 o 
   1  11   4        1.37        0.00      5.55 o 
   2  11   4        6.96        3.67      5.57 o 
   3  11   4       10.38       15.38      6.44 o 
   4  11   4       16.61       18.46      8.38 o 
   5  11   4        2.43        0.00      7.14 o 
   6  11   4       10.13        0.00      8.40 o 
   7  11   4        0.05       18.00     15.79 o 
  -7  12   4        2.75        3.98      8.42 o 
  -6  12   4       25.35       19.08      8.78 o 
  -5  12   4        7.04        4.39      7.13 o 
  -4  12   4        9.78       17.30      7.95 o 
  -3  12   4       29.34       39.54      8.65 o 
  -2  12   4        2.02        0.00      6.57 o 
  -1  12   4       10.77        7.00      7.65 o 
   0  12   4       18.86       17.09      7.37 o 
   1  12   4        3.98        3.22      6.29 o 
   2  12   4       14.97       19.53      7.48 o 
   3  12   4        2.53        2.48      6.30 o 
   4  12   4       33.63       16.55      8.74 o 
   5  12   4        0.79        8.21      9.21 o 
  -4  13   4        5.94       10.41      9.32 o 
  -3  13   4        0.79        0.00      8.18 o 
  -2  13   4        6.12        5.35      8.29 o 
  -1  13   4        0.69        0.66      6.81 o 
   0  13   4        4.47        0.00      6.91 o 
   1  13   4        0.70        0.00      6.99 o 
   2  13   4        1.55       17.56      7.99 o 
 -14   1   5        3.83        0.00     11.73 o 
 -13   1   5       20.15       13.29     10.43 o 
 -12   1   5        2.61        0.00      9.03 o 
 -11   1   5      105.78      108.37     11.51 o 
 -10   1   5       19.88       19.60      6.84 o 
  -9   1   5      198.86      188.74     13.38 o 
  -8   1   5        1.36        0.00      3.97 o 
  -7   1   5       13.03       13.91      4.60 o 
  -6   1   5        2.17        1.78      3.57 o 
  -5   1   5        0.04        0.00      3.63 o 
  -4   1   5        7.03        8.59      2.78 o 
  -3   1   5      349.47      307.54     11.23 o 
  -2   1   5       12.11        6.95      3.62 o 
  -1   1   5      790.75      749.67     27.28 o 
   0   1   5      103.07      105.61      6.17 o 
   1   1   5     1568.78     1556.77     43.24 o 
   2   1   5      319.27      372.22     11.65 o 
   3   1   5       86.19      101.67      6.54 o 
   4   1   5        4.24        9.12      5.70 o 
   5   1   5      127.05      162.15     14.74 o 
   6   1   5       73.97       86.14     11.69 o 
   7   1   5        1.37        8.28      6.87 o 
   8   1   5        0.79        0.00      7.02 o 
   9   1   5        8.18        9.90      8.39 o 
  10   1   5       28.38       22.73     10.24 o 
  11   1   5        4.85       13.96     11.08 o 
  12   1   5        2.17        6.93     10.30 o 
 -14   2   5        2.29       14.05     13.91 o 
 -13   2   5        0.08        0.00      9.14 o 
 -12   2   5        1.80        0.00      6.38 o 
 -11   2   5       22.19       15.17      6.25 o 
 -10   2   5       71.06       79.65      9.50 o 
  -9   2   5       16.78       26.56      7.05 o 
  -8   2   5      200.43      198.88     15.06 o 
  -7   2   5       14.51       11.97      5.88 o 
  -6   2   5       20.29       20.88      4.06 o 
  -5   2   5       80.94       90.99      6.90 o 
  -4   2   5     1189.00     1134.72     27.93 o 
  -3   2   5       11.53       12.24      2.84 o 
  -2   2   5      239.55      244.00      9.24 o 
  -1   2   5      428.51      452.22     12.95 o 
   0   2   5       38.49       33.57      3.37 o 
   1   2   5      795.02      733.25     20.36 o 
   2   2   5        0.66        7.14      2.72 o 
   3   2   5       79.13       71.87      4.94 o 
   4   2   5       42.60       58.02      9.60 o 
   5   2   5       57.24       71.37     13.36 o 
   6   2   5       19.82       17.66      7.19 o 
   7   2   5      402.57      355.14     25.06 o 
   8   2   5        4.58        0.52      8.80 o 
   9   2   5       18.97       37.97     25.74 o 
  10   2   5       10.63       11.62      9.56 o 
  11   2   5       11.28        4.45      9.32 o 
  12   2   5        0.75       12.67     10.43 o 
 -14   3   5       14.13       15.16     14.95 o 
 -13   3   5       17.62       40.61     12.62 o 
 -12   3   5        3.48        2.00      6.31 o 
 -11   3   5        0.37        3.38      5.90 o 
 -10   3   5        3.76        1.93      5.13 o 
  -9   3   5       31.16       27.96      6.01 o 
  -8   3   5       92.31       93.81      8.33 o 
  -7   3   5        0.00        0.00      3.53 o 
  -6   3   5      336.44      333.24     14.26 o 
  -5   3   5       23.02       22.91      3.27 o 
  -4   3   5      146.07      140.90      8.72 o 
  -3   3   5      183.91      188.65      8.30 o 
  -2   3   5        2.35        6.84      2.44 o 
  -1   3   5        6.69       10.67      2.82 o 
   0   3   5      456.70      441.53     12.73 o 
   1   3   5      689.85      678.78     17.93 o 
   2   3   5       48.25       55.48      4.59 o 
   3   3   5        0.00        0.48      2.75 o 
   4   3   5       45.61       55.40      5.61 o 
   5   3   5        0.05        3.12      4.64 o 
   6   3   5      347.58      304.66     18.51 o 
   7   3   5       42.32       44.94     12.20 o 
   8   3   5        0.08        0.00      6.26 o 
   9   3   5      100.24       73.52     11.25 o 
  10   3   5       14.58        0.00      8.24 o 
  11   3   5       33.64       20.78     11.07 o 
  12   3   5        0.57        9.34     11.16 o 
 -14   4   5        2.76        0.00     22.16 o 
 -13   4   5        0.02        0.00     10.16 o 
 -12   4   5       24.35       48.44      8.50 o 
 -11   4   5        3.52        0.00      5.70 o 
 -10   4   5        1.68        8.88      5.58 o 
  -9   4   5      221.58      211.72     12.94 o 
  -8   4   5       35.42       37.62      7.77 o 
  -7   4   5        0.13        0.00      3.73 o 
  -6   4   5       41.96       45.11      5.85 o 
  -5   4   5      126.86      120.84      6.43 o 
  -4   4   5        1.98        2.86      2.43 o 
  -3   4   5      277.13      305.53      9.87 o 
  -2   4   5       48.04       50.68      4.99 o 
  -1   4   5       48.16       56.20      4.69 o 
   0   4   5       13.28       20.52      4.62 o 
   1   4   5      321.10      300.79     10.30 o 
   2   4   5      285.84      279.99      9.97 o 
   3   4   5      488.19      467.38     13.95 o 
   4   4   5        5.02        8.60      3.65 o 
   5   4   5        0.27        0.62      5.10 o 
   6   4   5      702.60      622.27     27.46 o 
   7   4   5        3.51        0.00      6.27 o 
   8   4   5       22.19       37.04      8.56 o 
   9   4   5        0.01        1.64      7.48 o 
  10   4   5        2.81        6.97      9.03 o 
  11   4   5       11.50        3.38     10.36 o 
 -13   5   5        1.73        0.00     16.29 o 
 -12   5   5       12.29        0.00      7.80 o 
 -11   5   5        1.69        0.00      7.29 o 
 -10   5   5        4.16        0.02      6.78 o 
  -9   5   5       29.58       26.87      7.62 o 
  -8   5   5        6.33        1.51      5.49 o 
  -7   5   5        0.83        5.39      4.75 o 
  -6   5   5       36.41       38.00      5.70 o 
  -5   5   5      320.70      315.19     12.16 o 
  -4   5   5       43.24       44.08      4.92 o 
  -3   5   5      495.24      474.20     23.15 o 
  -2   5   5      112.34      106.17      6.94 o 
  -1   5   5       76.76       89.78      9.34 o 
   0   5   5      189.68      172.40      8.07 o 
   1   5   5        5.59        8.54      2.93 o 
   2   5   5      435.76      411.04     12.01 o 
   3   5   5       72.69       84.02      5.86 o 
   4   5   5        1.25        0.00      3.94 o 
   5   5   5        0.08        3.29      5.50 o 
   6   5   5      133.16      140.38     13.81 o 
   7   5   5       53.50       48.06      8.93 o 
   8   5   5       56.03       46.32      9.54 o 
   9   5   5        1.02        2.66      8.41 o 
  10   5   5        1.27        0.00      9.36 o 
  11   5   5        7.03        0.00     12.30 o 
 -13   6   5        0.27       30.24     15.48 o 
 -12   6   5       19.56       20.78     11.24 o 
 -11   6   5       97.39       48.76     28.00 o 
 -10   6   5      109.91      122.10     13.02 o 
  -9   6   5       33.05       31.08      7.63 o 
  -8   6   5       15.73       25.55      7.71 o 
  -7   6   5        1.66        0.00      4.94 o 
  -6   6   5       16.49       28.95      5.52 o 
  -5   6   5       12.32       17.86      4.74 o 
  -4   6   5       21.20       28.56      4.67 o 
  -3   6   5        7.13        6.67      3.21 o 
  -2   6   5      134.26      116.34      7.10 o 
  -1   6   5       46.96       57.21      6.38 o 
   0   6   5        9.59       14.20      3.38 o 
   1   6   5       40.01       38.10      4.44 o 
   2   6   5       44.39       46.91      4.93 o 
   3   6   5      244.36      240.37     11.66 o 
   4   6   5      132.43      147.52     13.91 o 
   5   6   5       41.60       46.91      7.89 o 
   6   6   5       38.60       22.48     10.36 o 
   7   6   5       47.44       32.56     11.63 o 
   8   6   5       61.62       55.91     14.29 o 
   9   6   5        0.62        1.45     10.94 o 
  10   6   5       10.17       16.03     14.97 o 
 -12   7   5        3.52        0.00     12.51 o 
 -11   7   5        4.30        7.94      8.76 o 
 -10   7   5        0.36        0.00      7.81 o 
  -9   7   5       31.44       50.89      9.59 o 
  -8   7   5      131.37      155.89     14.11 o 
  -7   7   5       25.04       30.19      7.38 o 
  -6   7   5       53.55       40.97      6.67 o 
  -5   7   5      308.40      292.70     13.37 o 
  -4   7   5      127.30      132.62      9.33 o 
  -3   7   5      311.37      280.71     14.11 o 
  -2   7   5       39.39       38.26      9.02 o 
  -1   7   5       11.13       14.13      3.84 o 
   0   7   5        3.48        0.00      3.07 o 
   1   7   5       21.81       32.08      4.63 o 
   2   7   5        9.83        8.84      3.74 o 
   3   7   5        6.06       11.36      4.06 o 
   4   7   5       77.20       93.63      9.73 o 
   5   7   5       47.15       62.47      8.64 o 
   6   7   5       19.41        4.75     13.52 o 
   7   7   5       54.51       55.48     15.12 o 
   8   7   5       24.35       17.67     14.66 o 
   9   7   5       24.50        9.21     14.01 o 
  10   7   5        2.12        0.00     14.75 o 
 -11   8   5        0.92        0.00     10.49 o 
 -10   8   5        1.61       10.90      8.93 o 
  -9   8   5       16.63       14.07      8.65 o 
  -8   8   5       19.73       18.29      8.78 o 
  -7   8   5       47.93       35.70      8.52 o 
  -6   8   5       74.87       61.42      8.03 o 
  -5   8   5        5.21        9.70      4.27 o 
  -4   8   5      192.51      195.03     10.51 o 
  -3   8   5      156.13      154.75      9.16 o 
  -2   8   5        1.63        1.45      3.76 o 
  -1   8   5       42.19       37.50      5.41 o 
   0   8   5        4.48        9.74      3.89 o 
   1   8   5        0.89        0.80      3.71 o 
   2   8   5       13.25       11.36      4.44 o 
   3   8   5        1.68        6.22      4.11 o 
   4   8   5       22.34       22.06      6.13 o 
   5   8   5      152.70      141.24     12.40 o 
   6   8   5       56.80       56.01     19.06 o 
   7   8   5       35.05        7.89     13.36 o 
   8   8   5       11.57       14.91     16.13 o 
   9   8   5        0.38        0.00     12.38 o 
 -11   9   5        4.94        0.00      9.41 o 
 -10   9   5        0.02        0.00      9.45 o 
  -9   9   5        0.37        0.00     10.72 o 
  -8   9   5        6.31       11.63      8.47 o 
  -7   9   5        2.65       19.05      8.26 o 
  -6   9   5       12.59       16.37      6.31 o 
  -5   9   5       39.96       35.89      6.28 o 
  -4   9   5        6.42        5.53      4.91 o 
  -3   9   5        2.89        2.39      4.14 o 
  -2   9   5       22.90       24.86      5.08 o 
  -1   9   5       43.46       41.51      6.02 o 
   0   9   5       31.11       39.84      5.85 o 
   1   9   5        1.59        0.00      4.12 o 
   2   9   5        4.53        4.49      4.50 o 
   3   9   5        7.15        7.11      6.13 o 
   4   9   5       41.99       49.67      9.20 o 
   5   9   5        0.05        9.02      6.75 o 
   6   9   5       15.03        7.59     11.72 o 
   7   9   5        3.67        0.00     11.11 o 
   8   9   5        4.55        0.00     14.75 o 
  -9  10   5        0.11        4.81     10.06 o 
  -8  10   5        3.74        3.28     10.48 o 
  -7  10   5        1.43        0.00      8.12 o 
  -6  10   5       26.04       29.13      7.51 o 
  -5  10   5        7.62        0.54      5.36 o 
  -4  10   5       38.96       51.76      7.89 o 
  -3  10   5       14.42        0.00      4.69 o 
  -2  10   5      259.08      300.79     16.00 o 
  -1  10   5        1.36       12.33      5.27 o 
   0  10   5       86.51       99.52      8.34 o 
   1  10   5        1.64        5.73      5.21 o 
   2  10   5       15.83        7.87      5.29 o 
   3  10   5       19.36       28.28      7.65 o 
   4  10   5       36.48       27.93      7.74 o 
   5  10   5       25.71       33.73      8.22 o 
   6  10   5        4.44       13.04     14.40 o 
   7  10   5        2.37        0.00     14.93 o 
  -8  11   5        4.98       17.47     11.31 o 
  -7  11   5        3.57        8.10      9.99 o 
  -6  11   5       21.74       24.31      8.53 o 
  -5  11   5        3.46        8.37      6.32 o 
  -4  11   5       11.07       20.23      6.75 o 
  -3  11   5       26.87       27.06      7.58 o 
  -2  11   5        0.68        0.00      5.02 o 
  -1  11   5       10.55       11.20      5.91 o 
   0  11   5       10.85       13.93      5.98 o 
   1  11   5       18.00       16.91      6.03 o 
   2  11   5       51.31       54.85      7.68 o 
   3  11   5        0.05        3.77      7.24 o 
   4  11   5       54.94       59.70     10.13 o 
   5  11   5       25.40       29.59     10.54 o 
   6  11   5        4.20        5.90     26.39 o 
  -6  12   5        2.45        6.32     10.22 o 
  -5  12   5       10.90        8.66      8.60 o 
  -4  12   5       19.55       17.03      8.33 o 
  -3  12   5        2.31        0.00      7.65 o 
  -2  12   5       22.13       36.77      8.36 o 
  -1  12   5       12.03       13.19      7.11 o 
   0  12   5       11.94       15.52      7.16 o 
   1  12   5        0.01        0.00      6.57 o 
   2  12   5        5.67        1.17      8.08 o 
   3  12   5        8.13       10.85     12.42 o 
   4  12   5        0.72       18.75      9.80 o 
  -2  13   5        2.31        7.66      7.68 o 
  -1  13   5        0.30        4.86      7.68 o 
   0  13   5        1.21        0.00      7.01 o 
 -14   0   6       20.68       28.02     23.13 o 
 -13   0   6        0.07        1.88     11.32 o 
 -12   0   6       17.20       25.23     12.44 o 
 -11   0   6       33.21       25.02     11.13 o 
 -10   0   6        2.79        0.00      7.82 o 
  -9   0   6      173.94      189.57     26.89 o 
  -8   0   6       72.47       73.32     12.65 o 
  -7   0   6     1007.48      923.44     47.69 o 
  -6   0   6      103.42       95.62     20.37 o 
  -5   0   6       86.90       98.01      9.01 o 
  -4   0   6       41.92        9.35     15.80 o 
  -3   0   6      216.40      205.41     22.82 o 
  -2   0   6        5.10        0.00      3.80 o 
   0   0   6        1.99        1.43      4.28 o 
   1   0   6      112.75      132.57     15.97 o 
   2   0   6      218.26      212.43     10.62 o 
   3   0   6       13.94       15.51      4.11 o 
   4   0   6       77.91       88.64     16.29 o 
   5   0   6        7.31        6.19      9.12 o 
   6   0   6        8.05       17.27     11.40 o 
   7   0   6        8.54        0.00      8.80 o 
   8   0   6        9.03        0.98     11.40 o 
   9   0   6       27.57       45.62     16.62 o 
  10   0   6        7.31        3.58     14.99 o 
  11   0   6        1.07        0.00     13.36 o 
 -14   1   6       14.94       29.11     16.08 o 
 -13   1   6        9.37        0.00     11.04 o 
 -12   1   6        9.99       18.37      8.60 o 
 -11   1   6        1.31        0.82      6.09 o 
 -10   1   6        0.48        0.00      5.92 o 
  -9   1   6        2.31        2.15      5.67 o 
  -8   1   6       73.43       66.17     10.16 o 
  -7   1   6      106.08      106.09     12.23 o 
  -6   1   6        0.06        0.00      4.05 o 
  -5   1   6      140.71      149.43      8.43 o 
  -4   1   6       75.24       84.05      6.47 o 
  -3   1   6       76.10       83.84      6.41 o 
  -2   1   6     1142.85     1041.91     32.24 o 
  -1   1   6       17.14       20.57      4.85 o 
   0   1   6      118.62      128.46      7.24 o 
   1   1   6      405.60      434.72     13.85 o 
   2   1   6      110.78      147.04      7.43 o 
   3   1   6      427.14      428.45     15.27 o 
   4   1   6      114.69      120.63     13.41 o 
   5   1   6      138.44      152.01     15.97 o 
   6   1   6      113.55      101.95     14.01 o 
   7   1   6       34.71       44.62     10.59 o 
   8   1   6       59.97       47.91     11.09 o 
   9   1   6        0.41        0.00      8.87 o 
  10   1   6        0.06        0.00     14.83 o 
  11   1   6        0.25        0.00      9.62 o 
 -14   2   6       13.95        0.74     12.84 o 
 -13   2   6       24.89       30.17      8.96 o 
 -12   2   6        2.36        2.76      6.88 o 
 -11   2   6        8.97        0.95      5.81 o 
 -10   2   6       12.84       13.78      6.04 o 
  -9   2   6      150.88      149.50     14.82 o 
  -8   2   6        7.41        0.00      5.97 o 
  -7   2   6       18.51       14.99      5.64 o 
  -6   2   6      284.16      291.92     17.70 o 
  -5   2   6       80.11      102.07      7.81 o 
  -4   2   6       88.79       87.92      6.06 o 
  -3   2   6      122.48      135.18     10.22 o 
  -2   2   6      580.85      565.90     16.09 o 
  -1   2   6        9.97        7.36      2.76 o 
   0   2   6        0.00        3.30      2.91 o 
   1   2   6      264.56      240.74      9.96 o 
   2   2   6       16.91       21.66      3.69 o 
   3   2   6        8.99       11.83      7.03 o 
   4   2   6        0.59        3.73      7.49 o 
   5   2   6       10.38       19.18      7.28 o 
   6   2   6       26.14       15.55     12.87 o 
   7   2   6      200.53      172.30     18.17 o 
   8   2   6        2.17        0.61     14.01 o 
   9   2   6        2.42        0.49      9.45 o 
  10   2   6        0.06        0.00      9.24 o 
  11   2   6       13.16        1.64     13.60 o 
 -14   3   6        0.09        0.82     12.69 o 
 -13   3   6        1.28        6.84      8.13 o 
 -12   3   6        0.00        0.00      6.31 o 
 -11   3   6        7.18        0.00      6.14 o 
 -10   3   6        1.18        0.00      5.30 o 
  -9   3   6       35.36       32.22      7.43 o 
  -8   3   6       90.93       97.71      9.67 o 
  -7   3   6       97.98       88.05      9.94 o 
  -6   3   6        0.40        0.00      3.65 o 
  -5   3   6      182.73      199.63      9.52 o 
  -4   3   6        1.75        0.80      2.88 o 
  -3   3   6       27.25       36.18      4.17 o 
  -2   3   6        9.52        6.80      3.04 o 
  -1   3   6      140.95      157.21      9.03 o 
   0   3   6        0.00        5.36      2.87 o 
   1   3   6      320.14      335.83     11.40 o 
   2   3   6      101.89      112.08      6.54 o 
   3   3   6      146.81      138.63     11.55 o 
   4   3   6       17.77       27.22      7.26 o 
   5   3   6      258.04      246.00     16.99 o 
   6   3   6      269.30      218.71     16.43 o 
   7   3   6       11.71       15.21      7.20 o 
   8   3   6       67.58       75.28     11.53 o 
   9   3   6       22.68       23.44      9.03 o 
  10   3   6        0.32       13.24      9.60 o 
  11   3   6        0.02        0.13      9.79 o 
 -13   4   6        0.34        0.00      9.56 o 
 -12   4   6        0.35        0.00      8.34 o 
 -11   4   6        0.00        1.20      7.69 o 
 -10   4   6        0.06        0.00      6.27 o 
  -9   4   6        5.64        7.23      6.61 o 
  -8   4   6       82.81       79.10      8.49 o 
  -7   4   6       12.04        9.29      4.80 o 
  -6   4   6        0.08        0.00      3.71 o 
  -5   4   6       17.25       19.57      3.91 o 
  -4   4   6        1.33        4.35      3.02 o 
  -3   4   6      218.75      199.81     13.54 o 
  -2   4   6       81.76       77.93      5.90 o 
  -1   4   6        8.08       10.41      3.09 o 
   0   4   6      366.47      354.53     12.05 o 
   1   4   6      102.17      104.81      6.47 o 
   2   4   6      425.12      385.64     12.66 o 
   3   4   6      171.75      208.98     10.43 o 
   4   4   6      205.22      184.19     18.36 o 
   5   4   6       22.52       27.16      7.46 o 
   6   4   6       59.47       53.49      9.10 o 
   7   4   6       19.05       17.60      8.15 o 
   8   4   6       58.65       33.80     12.11 o 
   9   4   6        3.82        0.00      8.41 o 
  10   4   6        8.62        0.00      8.91 o 
  11   4   6        9.61       12.85     12.26 o 
 -13   5   6        1.21        6.58     11.95 o 
 -12   5   6       21.90       18.35      9.40 o 
 -11   5   6       84.64      107.62     12.78 o 
 -10   5   6       10.31       21.44      8.03 o 
  -9   5   6       25.39       25.56      7.72 o 
  -8   5   6       52.76       50.23     19.38 o 
  -7   5   6       42.03       36.13      7.17 o 
  -6   5   6        1.35        5.48      4.36 o 
  -5   5   6       28.80       30.78      4.75 o 
  -4   5   6       14.43       12.02      3.92 o 
  -3   5   6      208.05      201.45     10.01 o 
  -2   5   6      120.47      126.85      7.96 o 
  -1   5   6       32.10       38.66     10.76 o 
   0   5   6       38.44       41.65      5.51 o 
   1   5   6       62.44       64.89      6.63 o 
   2   5   6        6.27        6.58      4.18 o 
   3   5   6      395.32      347.12     20.18 o 
   4   5   6      247.52      247.19     14.15 o 
   5   5   6      158.30      165.00     25.59 o 
   6   5   6        9.42        0.00      8.64 o 
   7   5   6        3.26        6.23     10.26 o 
   8   5   6        5.79        9.36     11.39 o 
   9   5   6        5.99       16.43     25.25 o 
  10   5   6        7.77        4.31     17.27 o 
 -12   6   6        1.20        0.00      9.30 o 
 -11   6   6       17.85       15.15      8.49 o 
 -10   6   6       30.92       46.66      9.88 o 
  -9   6   6       25.55       37.66      9.21 o 
  -8   6   6        6.18        0.00      6.47 o 
  -7   6   6        4.37        1.79      5.41 o 
  -6   6   6        6.57        6.06      4.73 o 
  -5   6   6       21.80       25.18      5.31 o 
  -4   6   6      197.48      195.46     11.37 o 
  -3   6   6      122.62      125.83     11.24 o 
  -2   6   6      128.64      136.08     10.76 o 
  -1   6   6       13.66        5.56      3.46 o 
   0   6   6        4.81        3.97      3.64 o 
   1   6   6        5.72        5.29      5.96 o 
   2   6   6       34.17       41.10      5.71 o 
   3   6   6        6.02        4.55      8.61 o 
   4   6   6      233.70      223.73     20.42 o 
   5   6   6        3.11        0.00     11.24 o 
   6   6   6       99.10      120.62     30.47 o 
   7   6   6       21.21       23.36     12.77 o 
   8   6   6       17.80       27.20     20.85 o 
   9   6   6        0.76        0.00     11.17 o 
  10   6   6        0.01       23.68     17.80 o 
 -12   7   6        0.00        0.00      9.73 o 
 -11   7   6        8.36       21.96      9.81 o 
 -10   7   6       30.70       12.46      9.32 o 
  -9   7   6        4.03        3.05      7.71 o 
  -8   7   6       48.93       53.32     10.45 o 
  -7   7   6       50.68       50.68      9.49 o 
  -6   7   6        2.87        5.40      5.49 o 
  -5   7   6       49.20       51.30      6.61 o 
  -4   7   6       40.03       49.27      6.11 o 
  -3   7   6      223.23      217.63     11.57 o 
  -2   7   6      226.85      214.03     12.72 o 
  -1   7   6        0.07        0.00      3.32 o 
   0   7   6        0.12        4.17      3.59 o 
   1   7   6        0.00        0.00      3.66 o 
   2   7   6       13.70        7.69      4.40 o 
   3   7   6       23.74       26.15      9.59 o 
   4   7   6      137.40      159.01     13.03 o 
   5   7   6       12.14       12.42     10.47 o 
   6   7   6       28.93       27.49     12.85 o 
   7   7   6        1.07        1.57     11.17 o 
   8   7   6        1.08        0.00     12.29 o 
   9   7   6        3.06        8.09     15.02 o 
 -11   8   6        0.09        0.00     10.82 o 
 -10   8   6        0.91        0.00      9.00 o 
  -9   8   6        0.00        0.00      8.32 o 
  -8   8   6        4.35       24.43      9.19 o 
  -7   8   6       19.35       28.91      8.99 o 
  -6   8   6       25.54       34.16      7.52 o 
  -5   8   6       22.16       13.70      5.52 o 
  -4   8   6      126.41      123.32      9.20 o 
  -3   8   6        8.91       16.69      5.13 o 
  -2   8   6       88.85       89.33      7.44 o 
  -1   8   6        5.88        0.00      3.96 o 
   0   8   6       47.34       58.58      6.14 o 
   1   8   6        6.54        0.00      4.17 o 
   2   8   6        7.89        5.88      4.60 o 
   3   8   6       39.95       36.47      7.89 o 
   4   8   6        6.93        0.00      6.88 o 
   5   8   6       33.87       32.30     13.47 o 
   6   8   6       24.64       32.94     13.70 o 
   7   8   6        2.45        0.00     12.34 o 
   8   8   6        0.57        3.26     14.98 o 
 -10   9   6        3.74        0.00      9.61 o 
  -9   9   6        3.93        0.00      8.91 o 
  -8   9   6        5.82        8.81      9.18 o 
  -7   9   6        4.09        0.00      7.69 o 
  -6   9   6       39.91       21.52      7.41 o 
  -5   9   6        0.62        5.76      6.48 o 
  -4   9   6      164.99      144.85      9.98 o 
  -3   9   6       20.53       13.35      5.24 o 
  -2   9   6        6.49        7.01      4.68 o 
  -1   9   6       10.18        2.93      4.60 o 
   0   9   6       11.13       12.91      6.04 o 
   1   9   6        3.78        5.06      5.13 o 
   2   9   6      130.30      117.12     10.55 o 
   3   9   6        8.27        8.25      6.52 o 
   4   9   6        1.25        2.58      7.50 o 
   5   9   6        1.75        3.92     13.13 o 
   6   9   6        2.70        3.97     13.02 o 
   7   9   6        2.45        1.10     18.08 o 
  -9  10   6        3.13        8.50     11.04 o 
  -8  10   6       21.57       17.43     17.07 o 
  -7  10   6       17.83       13.21      9.83 o 
  -6  10   6       14.35       17.80      8.15 o 
  -5  10   6        5.52        0.00      6.78 o 
  -4  10   6       13.62       16.91      6.20 o 
  -3  10   6        0.02        0.64      5.35 o 
  -2  10   6        0.69        0.59      5.22 o 
  -1  10   6       61.30       52.20      7.31 o 
   0  10   6        2.91        4.92      5.28 o 
   1  10   6       36.01       32.88      6.32 o 
   2  10   6       26.76       19.23      7.42 o 
   3  10   6        2.59        0.00      7.09 o 
   4  10   6        4.15        9.21      7.66 o 
   5  10   6        1.35        0.00     14.28 o 
   6  10   6        4.81        6.20     17.57 o 
  -7  11   6       12.87       10.55     12.18 o 
  -6  11   6        3.68        0.00      9.16 o 
  -5  11   6       39.02       34.57      8.83 o 
  -4  11   6        1.26       10.01      6.75 o 
  -3  11   6        2.12        0.00      5.51 o 
  -2  11   6        2.68        2.12      6.09 o 
  -1  11   6       10.30       15.03      6.49 o 
   0  11   6        4.96        4.05      6.08 o 
   1  11   6        7.47        6.58      6.16 o 
   2  11   6        2.38        6.74      7.50 o 
   3  11   6        0.98        3.84      8.35 o 
   4  11   6        2.04       17.89      9.41 o 
   5  11   6        7.90        0.00     18.09 o 
  -5  12   6        7.12       10.94      9.41 o 
  -4  12   6        0.05        0.00      7.98 o 
  -3  12   6        3.33       12.99      7.06 o 
  -2  12   6        0.53        0.00      6.37 o 
  -1  12   6        0.99        1.56      6.10 o 
   0  12   6        0.14       13.55      7.26 o 
   1  12   6        0.08        3.80      7.20 o 
   2  12   6        7.90       11.46      9.12 o 
 -14   1   7       10.51        4.08     11.42 o 
 -13   1   7        0.29        4.39     11.02 o 
 -12   1   7       10.50        8.26      8.38 o 
 -11   1   7       18.41       25.63      8.17 o 
 -10   1   7       81.97       52.63     18.20 o 
  -9   1   7       57.64       40.78     15.32 o 
  -8   1   7       22.08       20.82      6.81 o 
  -7   1   7        0.22        0.05      4.73 o 
  -6   1   7        6.14        1.47      4.80 o 
  -5   1   7       12.96       17.95      5.84 o 
  -4   1   7      106.53      148.30     10.53 o 
  -3   1   7      105.90      105.93      7.78 o 
  -2   1   7      101.58      114.08     10.54 o 
  -1   1   7        4.91        6.77      4.54 o 
   0   1   7      109.74      134.71      8.02 o 
   1   1   7       37.28       42.05      4.92 o 
   2   1   7       47.66       55.36      5.41 o 
   3   1   7        3.12        0.17      6.56 o 
   4   1   7        1.57       10.78      7.36 o 
   5   1   7      119.12      110.77     14.16 o 
   6   1   7        1.69        0.00      7.02 o 
   7   1   7       26.22       27.77     10.53 o 
   8   1   7        1.07        0.00      8.44 o 
   9   1   7        0.37        0.00     10.26 o 
  10   1   7        1.59        6.30     10.25 o 
 -13   2   7        0.17        3.80      8.86 o 
 -12   2   7        0.74        0.40      9.31 o 
 -11   2   7        6.79       10.52      6.75 o 
 -10   2   7       42.29       44.91      8.09 o 
  -9   2   7        0.16        0.00      6.08 o 
  -8   2   7       14.43       19.71      7.98 o 
  -7   2   7       28.26       42.22     11.32 o 
  -6   2   7        8.75       11.96      6.30 o 
  -5   2   7       70.92       82.23      6.50 o 
  -4   2   7        5.06        7.22      3.21 o 
  -3   2   7        1.53        0.00      2.76 o 
  -2   2   7       72.14       80.12      6.54 o 
  -1   2   7        0.59        2.56      3.20 o 
   0   2   7        0.18        6.10      3.35 o 
   1   2   7      173.56      156.57     11.13 o 
   2   2   7       23.10       29.67      5.24 o 
   3   2   7      257.28      317.39     29.83 o 
   4   2   7       33.09       47.86     16.78 o 
   5   2   7       62.09       49.82     10.80 o 
   6   2   7        9.77       19.49      9.33 o 
   7   2   7        3.04        7.72      9.44 o 
   8   2   7       29.38       30.91     11.05 o 
   9   2   7        0.02       15.64     10.83 o 
  10   2   7        2.10        0.00     12.87 o 
 -13   3   7        0.21        7.38     10.45 o 
 -12   3   7       12.54       34.85     10.77 o 
 -11   3   7        5.11        2.54      6.96 o 
 -10   3   7       10.44        5.22      5.84 o 
  -9   3   7       24.47       25.87      8.62 o 
  -8   3   7        1.60        0.00      5.01 o 
  -7   3   7        1.61        8.38      4.84 o 
  -6   3   7       50.35       51.26     11.25 o 
  -5   3   7      120.14      148.77     12.25 o 
  -4   3   7       24.89       27.44      4.35 o 
  -3   3   7       32.19       35.52      7.41 o 
  -2   3   7       34.81       29.22      4.22 o 
  -1   3   7        0.74        6.34      3.18 o 
   0   3   7       83.66       97.67      6.76 o 
   1   3   7        9.90        4.60      3.53 o 
   2   3   7       57.11       75.05      9.82 o 
   3   3   7        3.38       12.43      5.80 o 
   4   3   7        2.93        5.60      6.82 o 
   5   3   7      119.03      119.62     12.94 o 
   6   3   7       41.15       35.36     10.41 o 
   7   3   7       36.47       30.61      9.37 o 
   8   3   7       48.43       48.78     14.49 o 
   9   3   7        4.39       12.22      9.12 o 
  10   3   7       10.88       12.98     10.33 o 
 -13   4   7        3.37       14.01     10.84 o 
 -12   4   7       15.09       14.87     12.70 o 
 -11   4   7       83.98       75.27     12.49 o 
 -10   4   7        2.57        7.31      7.85 o 
  -9   4   7        6.02        9.13      7.95 o 
  -8   4   7       19.33       14.90      6.72 o 
  -7   4   7        2.10        0.00      5.43 o 
  -6   4   7        0.68        0.00      4.77 o 
  -5   4   7      223.47      249.23     13.14 o 
  -4   4   7      116.64      128.61      9.53 o 
  -3   4   7       55.32       57.52      6.43 o 
  -2   4   7       30.37       29.16      5.13 o 
  -1   4   7        9.56       14.48      4.34 o 
   0   4   7        1.66        0.00      3.72 o 
   1   4   7      552.34      565.52     19.19 o 
   2   4   7        0.12        0.00      4.35 o 
   3   4   7      429.11      412.23     17.90 o 
   4   4   7      347.68      361.20     21.30 o 
   5   4   7        4.03        5.06      6.67 o 
   6   4   7        5.21        9.09      7.62 o 
   7   4   7       27.58       31.43      9.76 o 
   8   4   7       14.55       21.63      9.20 o 
   9   4   7        0.18        9.67      9.81 o 
  10   4   7       34.71       34.58     12.89 o 
 -13   5   7        0.07        6.37     11.48 o 
 -12   5   7        0.96       10.77     10.45 o 
 -11   5   7       11.93        1.88      8.80 o 
 -10   5   7        0.36        0.00      7.30 o 
  -9   5   7        9.54        2.39      7.52 o 
  -8   5   7        7.76       12.36      7.16 o 
  -7   5   7       27.72        6.84      7.29 o 
  -6   5   7        5.93        0.00      5.55 o 
  -5   5   7       38.18       38.38      7.85 o 
  -4   5   7      133.14      146.61     10.19 o 
  -3   5   7        0.38        3.94      5.18 o 
  -2   5   7       92.49       80.68      7.67 o 
  -1   5   7        0.01        1.64      4.09 o 
   0   5   7        6.80       12.83      4.75 o 
   1   5   7      174.54      145.36      9.93 o 
   2   5   7       23.80       35.87     10.68 o 
   3   5   7       14.06       13.96      5.83 o 
   4   5   7        1.09        6.79      8.62 o 
   5   5   7        1.12        8.19      9.37 o 
   6   5   7       27.07       26.45     12.56 o 
   7   5   7        1.01        0.00      9.77 o 
   8   5   7        7.06        0.00     12.29 o 
   9   5   7        8.90        0.00     15.08 o 
 -12   6   7       50.09       54.70     12.87 o 
 -11   6   7       37.85       27.62     10.33 o 
 -10   6   7        1.82        6.46      8.57 o 
  -9   6   7       19.28       15.86      8.44 o 
  -8   6   7        7.91        3.71      6.98 o 
  -7   6   7       87.97       70.47     14.65 o 
  -6   6   7      138.46      101.88     11.27 o 
  -5   6   7      195.35      230.61     13.76 o 
  -4   6   7       79.20       87.84      7.71 o 
  -3   6   7       44.62       36.37      5.61 o 
  -2   6   7        8.40        5.78      4.72 o 
  -1   6   7       43.34       47.38      6.46 o 
   0   6   7       73.12       74.22      7.67 o 
   1   6   7      189.58      202.56     12.05 o 
   2   6   7       16.58       19.42      6.15 o 
   3   6   7      194.82      176.21     12.71 o 
   4   6   7       58.18       40.07     12.31 o 
   5   6   7        0.00        0.00      8.84 o 
   6   6   7        3.10       22.64     20.04 o 
   7   6   7       12.41        0.00     12.32 o 
   8   6   7       12.85       16.83     14.86 o 
   9   6   7        8.60        0.00     16.93 o 
 -11   7   7        9.78       10.76     10.11 o 
 -10   7   7        1.58        7.57      9.57 o 
  -9   7   7        4.25        0.31      7.76 o 
  -8   7   7       21.07       12.57      8.25 o 
  -7   7   7       35.98       31.27      8.64 o 
  -6   7   7       10.83       22.19      7.85 o 
  -5   7   7        0.36        4.11      5.65 o 
  -4   7   7        1.30        7.19      4.90 o 
  -3   7   7        6.24        0.00      4.71 o 
  -2   7   7       53.70       64.93      7.03 o 
  -1   7   7       84.32       65.87     12.72 o 
   0   7   7       17.66       18.21      6.29 o 
   1   7   7       31.72       21.15      5.99 o 
   2   7   7       79.30       88.41      9.59 o 
   3   7   7        0.15        5.57      6.02 o 
   4   7   7       48.58       62.94     14.29 o 
   5   7   7       36.70       47.92     22.32 o 
   6   7   7        1.06        5.32     14.50 o 
   7   7   7        2.31       15.15     14.75 o 
   8   7   7        4.52        8.56     16.93 o 
 -10   8   7        2.35        4.34      9.88 o 
  -9   8   7        3.41       13.79      9.92 o 
  -8   8   7        1.94        6.58      8.30 o 
  -7   8   7       24.83       18.30     12.07 o 
  -6   8   7        7.78       10.34      8.12 o 
  -5   8   7       65.21       64.96     12.75 o 
  -4   8   7       26.31       31.71      6.59 o 
  -3   8   7       59.18       53.37      7.09 o 
  -2   8   7       65.33       40.18      8.46 o 
  -1   8   7        0.17        0.00      4.66 o 
   0   8   7       10.09        8.47      5.20 o 
   1   8   7        2.81        6.76      6.11 o 
   2   8   7       74.78       79.54     10.40 o 
   3   8   7       11.70        7.91     11.66 o 
   4   8   7        0.20        0.00      9.71 o 
   5   8   7        5.76        1.98     20.20 o 
   6   8   7        9.55       11.12     14.97 o 
   7   8   7        0.40        6.77     16.78 o 
  -9   9   7        6.36        8.84      9.97 o 
  -8   9   7        0.90        0.00      9.31 o 
  -7   9   7        5.78        6.26      9.55 o 
  -6   9   7       86.89       97.18     16.27 o 
  -5   9   7       14.10        2.76      6.59 o 
  -4   9   7       39.52       39.72      7.12 o 
  -3   9   7        0.34       12.90      5.88 o 
  -2   9   7        9.41       16.56      6.12 o 
  -1   9   7       28.59       30.82      7.77 o 
   0   9   7        6.10       12.48      5.99 o 
   1   9   7        0.93        0.13      5.32 o 
   2   9   7        6.19        7.55      7.22 o 
   3   9   7        9.26        6.26      7.79 o 
   4   9   7        4.34        6.82     12.62 o 
   5   9   7        1.22        6.84     14.03 o 
   6   9   7        0.31        0.00     15.68 o 
  -8  10   7        2.66       13.35     11.51 o 
  -7  10   7        0.00        0.00     10.17 o 
  -6  10   7        2.88       15.96     11.52 o 
  -5  10   7       17.75       26.19      9.34 o 
  -4  10   7       32.49       27.70      7.38 o 
  -3  10   7        5.25        4.15      6.42 o 
  -2  10   7        5.98        8.98      6.17 o 
  -1  10   7        4.88        1.36      5.57 o 
   0  10   7       15.74        8.27      5.73 o 
   1  10   7        0.21        6.81      6.73 o 
   2  10   7        1.03        0.00      6.97 o 
   3  10   7       29.88       23.49      9.35 o 
   4  10   7       35.41       37.04     18.16 o 
   5  10   7        0.03        0.00     22.65 o 
  -6  11   7        5.21       16.15     12.42 o 
  -5  11   7       17.23        3.87      9.27 o 
  -4  11   7        9.69       16.52     10.34 o 
  -3  11   7       18.08        7.38      6.91 o 
  -2  11   7       38.33       52.52      8.30 o 
  -1  11   7       16.34       20.08      7.15 o 
   0  11   7        0.03        1.19      6.06 o 
   1  11   7        0.24        0.00      6.87 o 
   2  11   7        2.85       10.84      8.09 o 
   3  11   7        1.32       11.89     11.90 o 
  -2  12   7       10.49        7.85      7.07 o 
  -1  12   7        0.15        4.13      8.67 o 
 -13   0   8        4.11       14.87     18.41 o 
 -12   0   8        5.05       14.41     13.48 o 
 -11   0   8        4.97       13.41     11.87 o 
 -10   0   8       21.72       13.14     11.59 o 
  -9   0   8      281.36      363.55     30.18 o 
  -8   0   8        1.17        5.56      8.98 o 
  -7   0   8      103.93      143.72     25.09 o 
  -6   0   8        6.61        3.47      7.11 o 
  -5   0   8        1.85        3.26      7.14 o 
  -4   0   8      148.65      158.24     16.78 o 
  -3   0   8      533.50      487.83     27.91 o 
  -2   0   8       44.42       17.71     34.70 o 
  -1   0   8       85.96       91.83     12.08 o 
   0   0   8       64.85      102.33     18.58 o 
   1   0   8        0.53        0.00      3.80 o 
   2   0   8       25.62       21.83     12.38 o 
   3   0   8       20.43       65.49     16.94 o 
   4   0   8        5.28        8.15     12.38 o 
   5   0   8       39.32       25.42     14.34 o 
   6   0   8       10.42       44.64     18.25 o 
   7   0   8        1.59        0.00     11.73 o 
   8   0   8        2.53        0.00     12.38 o 
   9   0   8        0.25        0.00     14.34 o 
 -13   1   8        0.69        2.21     10.98 o 
 -12   1   8        1.95        2.53      9.45 o 
 -11   1   8        3.52        0.43      7.33 o 
 -10   1   8        2.23        0.00      6.59 o 
  -9   1   8        0.73        3.92      6.59 o 
  -8   1   8       50.06       54.01     15.10 o 
  -7   1   8       11.14       18.18      6.36 o 
  -6   1   8       21.07       11.16      5.95 o 
  -5   1   8       61.48       59.12      8.00 o 
  -4   1   8       93.53      102.82      8.11 o 
  -3   1   8        7.62       15.24      4.59 o 
  -2   1   8        1.89        2.46      4.91 o 
  -1   1   8      139.74      110.46      7.87 o 
   0   1   8        4.31        5.37      3.71 o 
   1   1   8       76.98       81.25      6.76 o 
   2   1   8       64.57       98.50     33.89 o 
   3   1   8       74.13      107.38     14.89 o 
   4   1   8      356.28      365.86     39.46 o 
   5   1   8      133.10      134.00     16.57 o 
   6   1   8        2.00        0.00      8.28 o 
   7   1   8        5.79        0.18     10.47 o 
   8   1   8        0.18        1.23     10.26 o 
   9   1   8       11.96        6.13     11.95 o 
 -13   2   8        0.91        4.41      9.86 o 
 -12   2   8        0.39        4.99      8.38 o 
 -11   2   8        0.24        4.14      7.36 o 
 -10   2   8        0.00        0.00      6.73 o 
  -9   2   8        5.90       15.07      6.67 o 
  -8   2   8      119.51      144.85     16.28 o 
  -7   2   8       12.91       17.06      5.48 o 
  -6   2   8       29.63       33.31      6.19 o 
  -5   2   8       10.90       11.78      4.89 o 
  -4   2   8       56.33       56.80      5.89 o 
  -3   2   8        5.35        1.73      3.45 o 
  -2   2   8        7.93        6.56      3.54 o 
  -1   2   8       14.07       17.84      4.78 o 
   0   2   8       62.80       76.87      6.82 o 
   1   2   8        0.81        0.00      3.65 o 
   2   2   8       20.63       20.31      8.12 o 
   3   2   8        2.81        6.87      7.98 o 
   4   2   8        0.75        7.25      8.45 o 
   5   2   8       38.98       48.88     11.72 o 
   6   2   8       16.05       10.69      9.94 o 
   7   2   8        2.29        8.29     20.69 o 
   8   2   8        0.43        0.00      9.93 o 
   9   2   8        3.18       13.80     12.52 o 
 -13   3   8        1.59        0.00     11.31 o 
 -12   3   8        0.49        0.00      9.50 o 
 -11   3   8        4.26        0.09      8.99 o 
 -10   3   8        0.83        0.00      7.68 o 
  -9   3   8        0.41        6.07      6.58 o 
  -8   3   8       26.93       19.58      7.56 o 
  -7   3   8        9.42       25.55      7.24 o 
  -6   3   8        1.45        0.00      5.20 o 
  -5   3   8      121.86      148.17     23.05 o 
  -4   3   8        0.02        0.00      3.60 o 
  -3   3   8      134.07      158.13     10.51 o 
  -2   3   8        5.46        2.51      3.39 o 
  -1   3   8        4.41        5.69      4.44 o 
   0   3   8      153.46      144.98      9.20 o 
   1   3   8       32.74       35.68      5.77 o 
   2   3   8      118.65      118.91     12.24 o 
   3   3   8      179.26      182.58     20.96 o 
   4   3   8       86.33      105.34     17.65 o 
   5   3   8       15.99       16.94      7.86 o 
   6   3   8        4.76       10.51      8.92 o 
   7   3   8       73.66       94.84     13.99 o 
   8   3   8        0.00        4.70      8.98 o 
   9   3   8       21.70       23.36     11.91 o 
 -12   4   8        0.49        0.00     10.36 o 
 -11   4   8        1.23        0.00      9.64 o 
 -10   4   8        7.27        9.25      8.59 o 
  -9   4   8        4.57        6.30      7.77 o 
  -8   4   8        0.08       12.09      7.09 o 
  -7   4   8        1.35        2.56      6.16 o 
  -6   4   8        0.43        4.40      5.93 o 
  -5   4   8        9.49       12.48      5.77 o 
  -4   4   8        4.77        0.00      4.47 o 
  -3   4   8       24.34       28.19      5.63 o 
  -2   4   8       31.04       30.71      8.12 o 
  -1   4   8        1.33        3.08      4.00 o 
   0   4   8      130.96      125.69      9.21 o 
   1   4   8       12.56        7.63      6.31 o 
   2   4   8      245.95      258.20     14.77 o 
   3   4   8        6.60       16.00     10.43 o 
   4   4   8      185.63      178.52     20.85 o 
   5   4   8       13.08       19.74     12.87 o 
   6   4   8       11.11        3.13     10.62 o 
   7   4   8        3.72        7.08     13.36 o 
   8   4   8        4.78        1.24     11.20 o 
   9   4   8        4.23        3.81     15.48 o 
 -12   5   8        3.03        0.00     11.04 o 
 -11   5   8       12.95       10.97      9.97 o 
 -10   5   8        6.73        6.49      8.34 o 
  -9   5   8        2.24        0.52      7.63 o 
  -8   5   8        2.65        1.50      9.31 o 
  -7   5   8        0.10        1.03      6.83 o 
  -6   5   8        0.09        0.00      5.97 o 
  -5   5   8        5.26        9.19      5.99 o 
  -4   5   8       74.24       75.33      8.03 o 
  -3   5   8      210.90      239.31     13.67 o 
  -2   5   8       40.99       34.90     10.98 o 
  -1   5   8       27.23       26.78      5.76 o 
   0   5   8      120.21      119.97     10.63 o 
   1   5   8      442.83      459.35     36.79 o 
   2   5   8       16.49       14.49      8.94 o 
   3   5   8       49.48       47.98     16.94 o 
   4   5   8        0.77        3.08      9.21 o 
   5   5   8        1.41        0.00     11.03 o 
   6   5   8       13.21        7.60     12.79 o 
   7   5   8       11.15       16.98     14.26 o 
   8   5   8        5.34       11.14     16.94 o 
 -11   6   8        0.49        0.00      9.96 o 
 -10   6   8        6.42        0.00      8.77 o 
  -9   6   8        0.55        0.13      8.03 o 
  -8   6   8        0.16        0.00      7.69 o 
  -7   6   8       17.21       30.47      8.70 o 
  -6   6   8        7.82        1.82      7.43 o 
  -5   6   8       12.00       10.45      7.02 o 
  -4   6   8       11.76        8.61      5.75 o 
  -3   6   8       55.67       61.66      7.99 o 
  -2   6   8       76.73       57.54     17.55 o 
  -1   6   8       31.01       31.67      6.20 o 
   0   6   8      146.84      148.25     10.79 o 
   1   6   8        0.39        0.00      6.11 o 
   2   6   8       32.82       25.62      7.28 o 
   3   6   8        0.20        0.00      9.37 o 
   4   6   8        0.01        0.00      9.10 o 
   5   6   8        1.12       15.68     16.62 o 
   6   6   8        0.17        0.00     22.81 o 
   7   6   8        2.26        1.28     14.99 o 
   8   6   8        7.88       16.89     19.55 o 
 -11   7   8        0.90        4.91     11.24 o 
 -10   7   8        5.18       13.85      9.98 o 
  -9   7   8       16.47        0.00      9.05 o 
  -8   7   8       17.73       17.84      9.06 o 
  -7   7   8       14.43        2.28      7.78 o 
  -6   7   8        6.54        4.73      7.57 o 
  -5   7   8       39.07       26.63      9.59 o 
  -4   7   8       14.56       10.82      6.44 o 
  -3   7   8        1.21        4.98      6.10 o 
  -2   7   8        9.52        7.94      5.84 o 
  -1   7   8        4.88        1.88      5.42 o 
   0   7   8       37.22       32.93      7.04 o 
   1   7   8       16.02        7.36      7.71 o 
   2   7   8        0.06        3.66      6.43 o 
   3   7   8        6.48       20.66     12.54 o 
   4   7   8       51.76       53.89     15.49 o 
   5   7   8        0.05       15.24     14.31 o 
   6   7   8        0.89        0.00     14.60 o 
   7   7   8        3.30       14.09     19.53 o 
 -10   8   8        0.74        0.00      9.86 o 
  -9   8   8        0.64        4.17     10.00 o 
  -8   8   8        1.00        0.00      9.14 o 
  -7   8   8       18.67       23.69     10.54 o 
  -6   8   8        0.95        0.00      7.60 o 
  -5   8   8        4.79       10.87      7.94 o 
  -4   8   8       63.28       55.03      8.80 o 
  -3   8   8        4.38       11.18      5.82 o 
  -2   8   8       47.24       41.14      9.57 o 
  -1   8   8        4.72        2.80      6.23 o 
   0   8   8       10.75        7.91      6.35 o 
   1   8   8        0.32        4.43      6.56 o 
   2   8   8        2.00        0.00      9.08 o 
   3   8   8        2.43        2.93     11.63 o 
   4   8   8        0.04        1.07     11.74 o 
   5   8   8        0.26        7.01     16.13 o 
   6   8   8        2.37        0.00     18.66 o 
  -9   9   8        0.13        4.19     10.89 o 
  -8   9   8        2.13       18.98     11.94 o 
  -7   9   8       25.33       22.34     11.46 o 
  -6   9   8        0.48       11.27      9.82 o 
  -5   9   8        3.16       17.21      9.01 o 
  -4   9   8        0.72        0.00      6.99 o 
  -3   9   8        3.64        0.00      6.05 o 
  -2   9   8        0.44        0.00      5.64 o 
  -1   9   8        1.20        0.00      6.66 o 
   0   9   8        0.39        9.62      7.05 o 
   1   9   8        7.36        0.00      6.71 o 
   2   9   8        8.28       21.15      9.17 o 
   3   9   8        0.85        0.12     11.96 o 
   4   9   8        2.31        1.30     10.84 o 
   5   9   8        1.11        0.00     18.07 o 
  -7  10   8        5.71        5.95     12.09 o 
  -6  10   8        3.55        2.11     10.88 o 
  -5  10   8        4.95       14.07      9.12 o 
  -4  10   8        4.63        0.00      7.43 o 
  -3  10   8        1.39        7.94      6.75 o 
  -2  10   8       15.32        9.56      7.97 o 
  -1  10   8       19.92        6.07      7.03 o 
   0  10   8        7.94        0.54      7.93 o 
   1  10   8        2.41        1.40      8.82 o 
   2  10   8        0.03        3.86      8.27 o 
   3  10   8        7.16        0.00     13.60 o 
  -4  11   8        0.90        1.28      7.88 o 
  -3  11   8       26.48       10.25      7.33 o 
  -2  11   8        5.46       14.36      8.28 o 
  -1  11   8        3.66        0.00      6.71 o 
   0  11   8        0.25        9.46      9.41 o 
   1  11   8        2.30        9.98      8.50 o 
 -12   1   9        5.38        1.62     11.83 o 
 -11   1   9        0.61        2.55      8.80 o 
 -10   1   9       26.15       21.43      9.48 o 
  -9   1   9        2.97        0.00      6.98 o 
  -8   1   9       42.99       41.43     12.52 o 
  -7   1   9       18.68       29.40      7.91 o 
  -6   1   9        0.00        5.84      6.40 o 
  -5   1   9       24.70       26.64      8.30 o 
  -4   1   9        7.24        6.08      5.83 o 
  -3   1   9       13.73       17.78      5.75 o 
  -2   1   9       36.87       27.45      5.14 o 
  -1   1   9       12.51        5.40      3.95 o 
   0   1   9        3.35        2.58      5.78 o 
   1   1   9       10.36       21.48      8.12 o 
   2   1   9        1.77       12.56      8.85 o 
   3   1   9       89.65       82.61     14.15 o 
   4   1   9        0.01       10.43      9.77 o 
   5   1   9       28.68       30.46     11.62 o 
   6   1   9       25.94       37.99     13.34 o 
   7   1   9        0.92        0.00     11.41 o 
   8   1   9        4.35       12.43     11.62 o 
 -12   2   9        0.43        2.14     10.76 o 
 -11   2   9        0.67        0.00      9.17 o 
 -10   2   9        9.43       12.68      8.29 o 
  -9   2   9        1.83        0.00      6.74 o 
  -8   2   9        4.10        9.19      5.80 o 
  -7   2   9        0.37        0.01      5.34 o 
  -6   2   9       91.86      127.63     11.65 o 
  -5   2   9       11.41       19.01      5.47 o 
  -4   2   9       18.09       10.32      4.97 o 
  -3   2   9       30.80       26.20      4.95 o 
  -2   2   9       52.42       56.01      6.12 o 
  -1   2   9       13.90       14.33      4.26 o 
   0   2   9        2.87        4.68      4.49 o 
   1   2   9        0.92        3.72      7.19 o 
   2   2   9       28.62       26.87      9.60 o 
   3   2   9       85.32       98.49     14.86 o 
   4   2   9        9.48       10.13     10.36 o 
   5   2   9        0.51        0.00     10.26 o 
   6   2   9       19.69       22.83     12.06 o 
   7   2   9        0.80        9.60     12.87 o 
   8   2   9        0.18        0.00     10.39 o 
 -12   3   9       10.30       10.74     11.46 o 
 -11   3   9       20.44       20.69     10.82 o 
 -10   3   9        5.77        4.38      9.08 o 
  -9   3   9        0.06        3.28      7.92 o 
  -8   3   9        0.50        1.58      7.54 o 
  -7   3   9       46.68       34.56      8.27 o 
  -6   3   9        5.49        5.48     10.63 o 
  -5   3   9        9.61       10.02      8.25 o 
  -4   3   9       78.98       89.03      9.78 o 
  -3   3   9       54.67       45.12      6.46 o 
  -2   3   9       98.68      121.64     15.18 o 
  -1   3   9        1.26        0.71      4.38 o 
   0   3   9        1.79        4.43      4.82 o 
   1   3   9       19.48       20.24      7.19 o 
   2   3   9       21.44        9.75      8.58 o 
   3   3   9        8.49        3.14     19.88 o 
   4   3   9        0.16        0.35     10.44 o 
   5   3   9        0.47        0.00     10.01 o 
   6   3   9        5.00       12.68     12.90 o 
   7   3   9        0.02        0.00     11.27 o 
   8   3   9        6.89        3.44     24.93 o 
 -12   4   9        4.06        1.55     12.11 o 
 -11   4   9        2.62        5.18     10.49 o 
 -10   4   9        0.55        3.20      9.34 o 
  -9   4   9        0.07        5.84      9.59 o 
  -8   4   9        3.14        1.64      7.80 o 
  -7   4   9       65.60       63.41     10.49 o 
  -6   4   9       23.49       24.19      7.71 o 
  -5   4   9        5.80        8.41      6.41 o 
  -4   4   9        2.92        5.57      5.13 o 
  -3   4   9       37.34       42.46      6.78 o 
  -2   4   9       59.63       77.04      8.02 o 
  -1   4   9       11.99       12.82      5.41 o 
   0   4   9        4.72       12.73      5.81 o 
   1   4   9       87.40       90.95      9.61 o 
   2   4   9      107.90      103.20     15.72 o 
   3   4   9       11.72        9.12     10.37 o 
   4   4   9       27.29       17.36     11.82 o 
   5   4   9        0.65        0.00     14.50 o 
   6   4   9        0.07        0.88     11.57 o 
   7   4   9        1.93        5.53     11.98 o 
   8   4   9        5.78        7.62     15.88 o 
 -11   5   9        0.45        0.00     11.18 o 
 -10   5   9       18.93       18.37     10.51 o 
  -9   5   9       12.06        6.05      9.79 o 
  -8   5   9        1.85        0.00      7.95 o 
  -7   5   9       13.64        3.52      7.57 o 
  -6   5   9        0.09        0.00      6.92 o 
  -5   5   9        3.54        8.24      6.47 o 
  -4   5   9        7.59       15.53      6.30 o 
  -3   5   9       17.00       12.37      5.82 o 
  -2   5   9       34.36       28.01      6.16 o 
  -1   5   9      103.67      115.74     10.15 o 
   0   5   9        1.04        0.00      5.78 o 
   1   5   9        4.16        7.11      6.07 o 
   2   5   9       18.29       25.70     13.36 o 
   3   5   9        0.33       13.85     10.48 o 
   4   5   9        2.53        0.00     11.73 o 
   5   5   9        2.95        4.14     10.82 o 
   6   5   9       11.38       12.06     13.93 o 
   7   5   9       16.79       22.74     24.76 o 
 -11   6   9        4.96        7.45     11.94 o 
 -10   6   9        4.87        0.00     11.01 o 
  -9   6   9        9.86        0.00      9.19 o 
  -8   6   9       39.16       32.56     10.75 o 
  -7   6   9        0.03        0.00      7.46 o 
  -6   6   9        4.24        3.77      7.97 o 
  -5   6   9       11.50       18.40      7.52 o 
  -4   6   9       10.70        5.79      6.41 o 
  -3   6   9       17.02       22.20      6.67 o 
  -2   6   9       45.00       45.21      9.26 o 
  -1   6   9       14.41       12.12      6.29 o 
   0   6   9        0.05        0.00      5.77 o 
   1   6   9      132.31      114.07     14.25 o 
   2   6   9       23.97       31.54     11.64 o 
   3   6   9        0.07        0.00      9.94 o 
   4   6   9        2.80        0.40     12.38 o 
   5   6   9       10.48       15.83     14.13 o 
   6   6   9        1.45        0.00     14.49 o 
 -10   7   9        0.29        0.00     10.83 o 
  -9   7   9        3.59       15.52     10.55 o 
  -8   7   9        4.01       18.45     10.56 o 
  -7   7   9        7.41        1.55      8.46 o 
  -6   7   9        7.12        3.74      7.64 o 
  -5   7   9        1.18        0.00      7.58 o 
  -4   7   9        0.00        0.00      6.03 o 
  -3   7   9      117.13      119.46     11.55 o 
  -2   7   9        2.06        0.00      5.78 o 
  -1   7   9        0.27        0.00      5.58 o 
   0   7   9       10.26        8.17      7.21 o 
   1   7   9        0.96       17.30      7.02 o 
   2   7   9        8.15       14.72     14.99 o 
   3   7   9       14.82       15.48     11.97 o 
   4   7   9       11.92        3.46     13.08 o 
   5   7   9       13.44       25.29     14.64 o 
   6   7   9        2.13        7.16     19.55 o 
  -9   8   9        0.22        0.00     11.00 o 
  -8   8   9        1.16        3.11     11.62 o 
  -7   8   9       40.96       36.68     11.75 o 
  -6   8   9        4.46        8.14      8.57 o 
  -5   8   9        0.90        0.00      8.63 o 
  -4   8   9       10.54        2.47      6.95 o 
  -3   8   9       63.37       71.92     10.45 o 
  -2   8   9        0.42        0.00      6.35 o 
  -1   8   9        1.24        0.00      6.15 o 
   0   8   9       33.34       26.83     10.21 o 
   1   8   9        1.09       11.59      7.72 o 
   2   8   9       14.83       26.36     12.60 o 
   3   8   9        5.10        8.34     13.64 o 
   4   8   9        4.60       15.43     13.54 o 
   5   8   9        2.18        0.00     14.71 o 
  -7   9   9        3.52        3.79     12.03 o 
  -6   9   9        1.90        0.00      8.62 o 
  -5   9   9        0.42        0.00      8.15 o 
  -4   9   9        2.88        2.98      7.81 o 
  -3   9   9        1.79        7.31      7.52 o 
  -2   9   9        0.39        7.10      7.52 o 
  -1   9   9        3.51        3.04      6.88 o 
   0   9   9        2.28       27.35      9.18 o 
   1   9   9        4.14       17.16      8.70 o 
   2   9   9       14.33       16.60     14.17 o 
   3   9   9        3.51       22.63     15.42 o 
  -5  10   9        0.75        0.00      8.65 o 
  -4  10   9        2.64       15.03      8.81 o 
  -3  10   9        1.31        7.22      9.32 o 
  -2  10   9        0.16        6.53      7.40 o 
  -1  10   9        0.01       10.28      8.79 o 
   0  10   9        2.59       12.01     13.91 o 
   1  10   9        7.55        0.00      8.86 o 
 -12   0  10       13.98       16.47     16.33 o 
 -11   0  10        2.40       18.32     23.79 o 
 -10   0  10        2.71        0.00     11.51 o 
  -9   0  10       14.16        4.15     11.56 o 
  -8   0  10        2.06        0.00     10.19 o 
  -7   0  10        0.61        1.61     16.13 o 
  -6   0  10        7.51        2.00      9.60 o 
  -5   0  10        0.00        0.00      8.26 o 
  -4   0  10       17.88       33.49     10.49 o 
  -3   0  10        1.71        0.00      8.15 o 
  -2   0  10       72.84       78.53     21.67 o 
  -1   0  10       16.56       12.98      5.06 o 
   0   0  10       54.87       80.49     17.27 o 
   1   0  10       34.65       36.17     14.66 o 
   2   0  10       12.79       11.73     13.03 o 
   3   0  10      128.38      132.97     26.72 o 
   4   0  10       26.30       54.42     18.90 o 
   5   0  10        2.65       16.94     16.29 o 
   6   0  10        1.58        9.77     15.64 o 
   7   0  10        1.96        0.00     16.29 o 
 -12   1  10        0.28        0.00     14.00 o 
 -11   1  10        0.06        0.00     13.13 o 
 -10   1  10        7.60        0.52      8.76 o 
  -9   1  10        0.69        2.46      8.42 o 
  -8   1  10       38.62       42.59      9.78 o 
  -7   1  10       37.34       37.69      9.18 o 
  -6   1  10       21.83       22.84      9.03 o 
  -5   1  10        5.38        5.89      6.46 o 
  -4   1  10        0.97        2.04      5.33 o 
  -3   1  10       30.73       30.46      5.98 o 
  -2   1  10        0.96        0.00      4.15 o 
  -1   1  10        6.44       10.89      4.55 o 
   0   1  10        2.47        0.22      6.90 o 
   1   1  10       19.85        9.45      8.35 o 
   2   1  10      107.64       84.28     14.16 o 
   3   1  10       47.09       56.64     13.21 o 
   4   1  10        0.04        0.00     10.59 o 
   5   1  10        0.23       21.80     12.65 o 
   6   1  10        0.57        0.00     11.74 o 
   7   1  10        4.09       12.51     15.31 o 
 -11   2  10        0.14        1.52     10.39 o 
 -10   2  10        2.13        8.47     10.22 o 
  -9   2  10        0.19        2.54      8.43 o 
  -8   2  10       18.92        7.85     11.19 o 
  -7   2  10        1.34        1.67     11.00 o 
  -6   2  10        7.05       13.43      6.70 o 
  -5   2  10       57.13       41.63      8.01 o 
  -4   2  10        1.32       14.98      6.10 o 
  -3   2  10        0.54        0.00      4.51 o 
  -2   2  10        8.10        6.75      4.90 o 
  -1   2  10        0.00        4.21      4.70 o 
   0   2  10        0.64        8.99      5.28 o 
   1   2  10        1.24        0.00      8.15 o 
   2   2  10       42.47       67.47     17.92 o 
   3   2  10       14.61       10.97     10.07 o 
   4   2  10       12.81       10.97     11.64 o 
   5   2  10        2.07        0.24     11.97 o 
   6   2  10        4.66        6.98     18.90 o 
   7   2  10        1.57        0.00     27.21 o 
 -11   3  10        1.03        1.80     11.47 o 
 -10   3  10        3.30       12.65     10.61 o 
  -9   3  10        0.64        6.05      9.28 o 
  -8   3  10        7.73        5.37      7.90 o 
  -7   3  10       44.46       44.99     10.04 o 
  -6   3  10       33.32       32.98      8.27 o 
  -5   3  10       76.78       67.00      9.86 o 
  -4   3  10        2.34        0.00      5.79 o 
  -3   3  10        2.26        0.00      4.79 o 
  -2   3  10       16.59       12.80      5.51 o 
  -1   3  10       19.16       10.27      5.47 o 
   0   3  10       65.68       64.02      9.74 o 
   1   3  10       45.48       36.70     11.19 o 
   2   3  10        2.78        6.38      9.34 o 
   3   3  10        0.22       16.14     10.88 o 
   4   3  10       22.54       18.55     12.98 o 
   5   3  10        0.70        0.00     10.07 o 
   6   3  10        0.01        1.07     11.64 o 
   7   3  10        8.39       24.86     21.83 o 
 -11   4  10        0.82        6.46     12.75 o 
 -10   4  10        0.74       13.00     11.19 o 
  -9   4  10        6.19        0.00      9.63 o 
  -8   4  10        0.00        3.57      8.59 o 
  -7   4  10        1.26        0.00      7.32 o 
  -6   4  10        0.38        0.59      6.82 o 
  -5   4  10        5.92        5.69      6.81 o 
  -4   4  10       43.93       33.36     12.28 o 
  -3   4  10       43.62       31.99      7.09 o 
  -2   4  10       34.93       40.85      7.09 o 
  -1   4  10        3.71        3.99      5.44 o 
   0   4  10       16.96       15.65      6.72 o 
   1   4  10        2.75        0.56      8.36 o 
   2   4  10       58.82       58.42     22.48 o 
   3   4  10        1.98        7.76     10.96 o 
   4   4  10       26.11       21.37     12.68 o 
   5   4  10       15.64       22.71     13.08 o 
   6   4  10        0.05        0.00     10.55 o 
 -10   5  10        3.55        7.67     15.71 o 
  -9   5  10        0.20        7.36     11.13 o 
  -8   5  10       10.27        9.48      8.67 o 
  -7   5  10        4.18        6.13      8.28 o 
  -6   5  10        9.85        0.30      7.14 o 
  -5   5  10       21.18       23.12      8.42 o 
  -4   5  10        0.64        3.51      7.28 o 
  -3   5  10        5.61       13.35      6.56 o 
  -2   5  10        2.11        4.65      5.89 o 
  -1   5  10      129.62      137.42     12.63 o 
   0   5  10        4.85        9.07      8.79 o 
   1   5  10      159.71      163.89     45.30 o 
   2   5  10       36.83       27.85     12.43 o 
   3   5  10        2.69       17.21     11.28 o 
   4   5  10       47.22       48.15     14.93 o 
   5   5  10        3.33       23.56     13.34 o 
   6   5  10        3.43       28.50     19.88 o 
  -9   6  10        3.51        6.42     15.57 o 
  -8   6  10        0.28        8.88      9.14 o 
  -7   6  10       10.06       16.54     11.85 o 
  -6   6  10        0.05        7.32      9.07 o 
  -5   6  10       15.93       12.33      8.55 o 
  -4   6  10       12.35       16.80      7.82 o 
  -3   6  10       17.51       18.83      7.24 o 
  -2   6  10       58.85       46.13     11.61 o 
  -1   6  10       47.33       66.24     10.66 o 
   0   6  10       21.72       18.06      8.53 o 
   1   6  10        2.17        0.00      8.10 o 
   2   6  10        1.97       11.60     10.11 o 
   3   6  10        6.59       12.64     11.89 o 
   4   6  10        7.13       25.83     13.08 o 
   5   6  10       12.70       13.63     12.48 o 
  -8   7  10        1.91        0.00     11.81 o 
  -7   7  10        0.06        0.00      7.97 o 
  -6   7  10        3.27        4.63      8.54 o 
  -5   7  10        4.21        6.51      8.23 o 
  -4   7  10        2.87        2.75     11.33 o 
  -3   7  10        0.22        0.00      6.73 o 
  -2   7  10       26.24       27.23      7.78 o 
  -1   7  10        0.99        0.00      6.97 o 
   0   7  10       13.80       16.28      8.47 o 
   1   7  10        0.31        0.00      9.22 o 
   2   7  10        0.29        0.00     10.39 o 
   3   7  10        0.78        9.03     11.97 o 
   4   7  10        0.02        0.00     12.78 o 
  -7   8  10        5.55       12.95      9.33 o 
  -6   8  10        0.96        2.19      8.96 o 
  -5   8  10        1.13        8.76      8.64 o 
  -4   8  10        3.48       12.81      8.78 o 
  -3   8  10        3.26        3.16      7.27 o 
  -2   8  10        1.65        4.79      7.40 o 
  -1   8  10       18.06        8.06     11.10 o 
   0   8  10        1.17       18.24     13.90 o 
   1   8  10        0.08       14.23     12.85 o 
   2   8  10        3.93       11.89     13.21 o 
  -5   9  10        4.27        0.48     13.83 o 
  -4   9  10        0.59        0.00      9.10 o 
  -3   9  10       13.58       16.29      8.05 o 
  -2   9  10        0.08        4.54      8.24 o 
  -1   9  10        2.71        0.00      8.29 o 
   0   9  10        1.83        4.16      7.90 o 
 -10   1  11        2.72        0.00     16.51 o 
  -9   1  11        0.50        0.00     13.46 o 
  -8   1  11       30.19       32.54     14.21 o 
  -7   1  11        0.43        0.89     11.02 o 
  -6   1  11       17.53        9.08      8.34 o 
  -5   1  11        5.30        3.99      7.10 o 
  -4   1  11        9.25        8.99      5.78 o 
  -3   1  11        6.32        0.00      4.63 o 
  -2   1  11       17.55       19.42      5.28 o 
  -1   1  11        4.93       10.75     10.10 o 
   0   1  11        3.62       10.94      8.52 o 
   1   1  11        1.89        6.40      8.95 o 
   2   1  11        8.45        0.12     10.44 o 
   3   1  11       41.69       35.20     13.52 o 
   4   1  11        8.26        3.29     11.59 o 
   5   1  11        0.82        8.03     12.88 o 
 -10   2  11        0.88        2.21     11.68 o 
  -9   2  11        7.29        0.00      7.95 o 
  -8   2  11       46.58       44.52      9.72 o 
  -7   2  11        0.53        0.00      7.11 o 
  -6   2  11       17.56       21.87      7.55 o 
  -5   2  11       33.41       42.43      8.56 o 
  -4   2  11        0.73        2.61      5.75 o 
  -3   2  11        7.35       11.18      6.30 o 
  -2   2  11       16.71        5.00      5.39 o 
  -1   2  11        3.03        1.66      5.96 o 
   0   2  11        4.90        0.00      8.17 o 
   1   2  11        1.79        0.00      7.83 o 
   2   2  11        6.80        5.86     10.16 o 
   3   2  11        0.26        6.52     15.64 o 
   4   2  11        0.05       15.31     17.92 o 
   5   2  11        0.89        0.00     14.34 o 
 -10   3  11        0.71       11.14     12.91 o 
  -9   3  11        8.96       16.35      9.69 o 
  -8   3  11        0.20        0.00      8.12 o 
  -7   3  11       29.39       36.18      9.64 o 
  -6   3  11        0.05        0.00      6.67 o 
  -5   3  11       32.28       27.56      8.16 o 
  -4   3  11        7.96        4.43      6.61 o 
  -3   3  11        1.35        0.40      6.47 o 
  -2   3  11        7.72        2.89      5.86 o 
  -1   3  11       42.75       57.72      8.94 o 
   0   3  11        2.47        9.24     11.89 o 
   1   3  11        7.91        1.04      8.92 o 
   2   3  11       17.57       25.06     11.96 o 
   3   3  11        0.22        1.83     10.02 o 
   4   3  11        0.94        0.00      9.08 o 
   5   3  11        6.11       21.51     12.21 o 
  -9   4  11        2.46        0.00      9.18 o 
  -8   4  11        0.00        6.63      8.41 o 
  -7   4  11        0.02        0.00      8.02 o 
  -6   4  11        9.01       20.11      8.65 o 
  -5   4  11        0.50        3.90      7.43 o 
  -4   4  11       10.35       16.58      7.51 o 
  -3   4  11        0.03        0.56      6.73 o 
  -2   4  11       42.36       44.08      8.23 o 
  -1   4  11        2.55        1.86      6.65 o 
   0   4  11        0.18        7.75      8.49 o 
   1   4  11       22.86       27.40     13.85 o 
   2   4  11       15.54        0.00      9.58 o 
   3   4  11        0.46        0.00      9.55 o 
   4   4  11        1.15        5.35     12.38 o 
  -9   5  11        0.18        0.00      9.52 o 
  -8   5  11        0.10        2.80      9.27 o 
  -7   5  11        6.89        0.00      8.39 o 
  -6   5  11        0.22        6.08      8.05 o 
  -5   5  11        0.20        0.00      8.50 o 
  -4   5  11        0.67        0.00      7.71 o 
  -3   5  11       11.37       18.67      9.97 o 
  -2   5  11        0.03        0.00      7.11 o 
  -1   5  11       11.43        5.55      7.76 o 
   0   5  11        0.81        2.63      8.47 o 
   1   5  11        0.01        0.00      8.08 o 
   2   5  11        0.03        3.27     15.80 o 
   3   5  11        4.65       12.84     11.69 o 
   4   5  11       17.72       21.65     14.01 o 
  -8   6  11        0.00        2.65      9.58 o 
  -7   6  11        4.43        4.94      9.47 o 
  -6   6  11        0.07        8.24      9.04 o 
  -5   6  11        3.25       15.19      9.06 o 
  -4   6  11       13.66        2.55      8.91 o 
  -3   6  11       16.17       20.16      8.90 o 
  -2   6  11       10.71        9.13      8.58 o 
  -1   6  11        0.27        1.55      7.90 o 
   0   6  11        0.77        9.71      8.97 o 
   1   6  11        0.73        7.28      8.97 o 
   2   6  11        0.40        8.38     10.47 o 
   3   6  11        0.33        0.00      9.89 o 
  -6   7  11        0.01        5.95      9.47 o 
  -5   7  11        0.62        1.65      9.26 o 
  -4   7  11       10.75        5.15      9.21 o 
  -3   7  11       15.31       18.96      9.91 o 
  -2   7  11        4.12        8.74      9.77 o 
  -1   7  11        0.28        1.04     14.58 o 
   0   7  11        0.50        0.05      7.90 o 
   1   7  11        0.08        9.99     10.30 o 
  -4   8  11        0.30        0.00     10.30 o 
  -3   8  11        1.51        0.00      8.43 o 
  -2   8  11       13.17       17.05      8.56 o 
  -1   8  11        0.60        7.48      8.48 o 
  -9   0  12        1.04        0.00     31.28 o 
  -8   0  12       14.48       22.16     26.07 o 
  -7   0  12        0.00        0.00     23.13 o 
  -6   0  12        4.43        0.00     12.37 o 
  -5   0  12       15.16       23.74     13.93 o 
  -4   0  12       15.08       10.43     16.29 o 
  -3   0  12        0.02        1.75      5.26 o 
  -1   0  12        0.57        2.28     10.75 o 
   0   0  12        5.18        9.78     12.71 o 
   1   0  12       30.94       30.96     16.29 o 
   2   0  12       15.37       29.00     17.60 o 
   3   0  12        0.12       14.34     17.27 o 
  -9   1  12       12.97       20.50      8.75 o 
  -8   1  12       11.74        0.23      7.10 o 
  -7   1  12        2.27        1.76     12.85 o 
  -6   1  12        7.37        0.00      6.56 o 
  -5   1  12       12.10        4.30      6.27 o 
  -4   1  12        2.88        0.00      5.71 o 
  -3   1  12       13.54       11.38      6.57 o 
  -2   1  12        5.54       13.03     16.62 o 
  -1   1  12        2.86        2.61      8.15 o 
   0   1  12        4.16        0.00     10.43 o 
   1   1  12        0.58        0.00     11.73 o 
   2   1  12        0.66        2.93     15.64 o 
   3   1  12        0.38        0.00     14.01 o 
  -9   2  12        4.54        0.00      7.82 o 
  -8   2  12        1.23       14.27      8.45 o 
  -7   2  12        7.39       20.23      8.25 o 
  -6   2  12        0.97        0.00      6.81 o 
  -5   2  12        1.40        9.58      6.94 o 
  -4   2  12        7.00        3.95      6.89 o 
  -3   2  12        0.98        0.00      8.72 o 
  -2   2  12        0.62       10.93      7.11 o 
  -1   2  12        3.61       20.03      8.32 o 
   0   2  12       29.68       32.68     10.97 o 
   1   2  12        1.19        0.00      9.78 o 
   2   2  12        0.37        7.98     10.53 o 
   3   2  12        0.41        0.00     10.53 o 
  -8   3  12       17.01       12.64      9.17 o 
  -7   3  12        1.54        2.60      7.78 o 
  -6   3  12        3.02        0.25      7.48 o 
  -5   3  12       10.34        8.66      8.14 o 
  -4   3  12        2.65        0.00      6.90 o 
  -3   3  12        0.09        5.59      6.80 o 
  -2   3  12        0.35        2.87      7.55 o 
  -1   3  12       15.05       21.83     17.92 o 
   0   3  12       13.07        0.65      9.45 o 
   1   3  12        7.03        8.71     13.03 o 
   2   3  12       12.67        8.19     12.06 o 
   3   3  12        1.32        0.00     13.52 o 
  -8   4  12        1.61        0.00     10.30 o 
  -7   4  12       12.74       16.69      9.45 o 
  -6   4  12       10.59        4.35      8.24 o 
  -5   4  12        0.82        1.59      7.57 o 
  -4   4  12       12.04        6.21     11.66 o 
  -3   4  12        0.03        0.00      7.04 o 
  -2   4  12        2.43        2.84      8.58 o 
  -1   4  12        0.00        0.00     17.27 o 
   0   4  12       21.84        8.57      8.34 o 
   1   4  12       13.12       11.44      9.17 o 
   2   4  12        3.93        4.78      9.78 o 
  -7   5  12        2.27        0.00     12.32 o 
  -6   5  12        0.13        3.79      8.97 o 
  -5   5  12        0.47        4.48      8.31 o 
  -4   5  12        2.03        0.28      8.45 o 
  -3   5  12        1.73        0.00      9.58 o 
  -2   5  12       14.46       10.58      9.46 o 
  -1   5  12       42.00       43.44     17.26 o 
   0   5  12        4.08       14.90     10.43 o 
   1   5  12        0.12        0.00      7.15 o 
  -5   6  12        0.51        0.00      8.73 o 
  -4   6  12        4.04        3.67      9.11 o 
  -3   6  12        9.68        4.25      9.46 o 
  -2   6  12        0.08        6.56     14.58 o 
  -1   6  12       27.41       11.27     16.81 o 
  -6   1  13        1.68       12.69      7.09 o 
  -5   1  13        0.70        6.45      6.37 o 
  -4   1  13        0.61        2.63      6.49 o 
  -3   1  13        0.51        3.58     16.94 o 
  -2   1  13        0.38        0.00      7.49 o 
  -1   1  13        0.39        0.00      9.12 o 
   0   1  13        0.28       12.77      9.22 o 
  -6   2  13        4.53        0.00      7.05 o 
  -5   2  13        2.81        0.00      7.07 o 
  -4   2  13        0.00        0.00      7.06 o 
  -3   2  13        0.16        3.63      9.92 o 
  -1   2  13        2.13        0.00      8.80 o 
   0   2  13        4.48        0.61      8.38 o 
  -5   3  13        1.06        0.00      7.22 o 
  -4   3  13        1.54       12.25      7.56 o 
  -3   3  13        3.13        0.00      8.53 o 
  -2   3  13        1.02        0.00     22.81 o 
  -1   3  13        0.61        3.26      8.15 o 
                                                 
